# Supplementary material for: Influence of motivation and academic performance in the use of Augmented Reality in education. A systematic review
Source: Front Psychol. 2022 Oct 11;13:1011409. doi: 10.3389/fpsyg.2022.1011409 (PMC9593209; doi:10.3389/fpsyg.2022.1011409)
Supplement: Supplementary file 1 [file Table_1.XLSX]

## Sheet: PRISMA Diagram
Identification		Records identified through database searching n = 344		Additional records identified through other sources n = 0
Screening		Records after duplicates and incorrect abstracts remove n = 258
			Records screened n = 258		Records excluded n = 215
Eligibility			Full-text articles assessed for eligibility n = 43		Full-text articles excluded, with reasons n = 30
Included			Studies included in quantitative synthesis n = 13

## Sheet: WoS_DB_Articles
Title	Abstract	Authors	Year	Volume	Issue	Page start	Page end	Page count	Source Title	Document Type	Author Keywords	Index Keywords	Index	DOI
3D Virtual Itinerary for Education Using Google Earth as a Tool for the Recovery of the Geological Heritage of Natural Areas: Application in the Las Batuecas Valley Nature Park (Salamanca, Spain)	The objective of this study is to develop a methodology that enhances the value and position of the geological heritage of any natural area in the world using a 3D virtual itinerary. Field applications of this geological itinerary enable students to participate actively in teaching and learning theoretical concepts in the earth sciences and engineering. The educational resources, which include a …	Miguel Martinez-Grana, Antonio; Angel Gonzalez-Delgado, Jose; Pallares, Silvia; Luis Goy, Jose; Civis Llovera, Jorge	2014	6	12	8567	8591	24	SUSTAINABILITY	Article			WoS	10.3390/su6128567
3D-CAD effects on creative design performance of different spatial abilities students	Students' creativity is an important focus globally and is interrelated with students' spatial abilities. Additionally, three-dimensional computer-assisted drawing (3D-CAD) overcomes barriers to spatial expression during the creative design process. Does 3D-CAD affect students' creative abilities? The purpose of this study was to explore the auxiliary effects of 3D-CAD applications on students' c…	Chang, Y	2014	30	5	397	407	11	JOURNAL OF COMPUTER ASSISTED LEARNING	Article	computer-assisted drawing (CAD); creative design; spatial ability; 3D-CAD	AUGMENTED REALITY; CAD; EDUCATION; THINKING; IMPACT; LEVEL; TOOLS	WoS	10.1111/jcal.12051
A case study of Augmented Reality simulation system application in a chemistry course	The comprehension of micro-worlds has always been the focus and the challenge of chemistry learning. junior high school students' imaginative abilities are not yet mature. As a result, they are not able to visualize microstructures correctly during the beginning stage of chemistry learning. This study targeted the composition of substances segment of junior high school chemistry classes and, furt…	Cai, Su; Wang, Xu; Chiang, Feng-Kuang	2014	37		31	40	9	COMPUTERS IN HUMAN BEHAVIOR	Article			WoS	10.1016/j.chb.2014.04.018
A Lightweight Mobile Outdoor Augmented Reality Method Using Deep Learning and Knowledge Modeling for Scene Perception to Improve Learning Experience	Mobile augmented reality (AR) technology creates realistic learning situations and a strong sense of immersion, which is conducive to enhance learning experience and stimulate learning motivation. However, existing mobile outdoor augmented reality applications generally have a complicated operation process and a mismatch between learning resources and corresponding scenes, which leads to a poor l…	Zhao, Gang; Liu, Shan; Zhu, Wen-Juan; Qi, Yu-Heng	2021	37	9	884	901	17	INTERNATIONAL JOURNAL OF HUMAN-COMPUTER INTERACTION	Article			WoS	10.1080/10447318.2020.1848163
A Portable Augmented-Reality Anatomy Learning System Using a Depth Camera in Real Time	In this paper, we present an augmented reality learning system that uses the input of a depth camera to interactively teach anatomy to high school students. The objective is to exemplify human anatomy by displaying 3D models over the body of a person in real time, using the Microsoft Kinect depth camera. The users can see how bones, muscles, or organs are distributed in their bodies without the u…	Manrique-Juan, Cristina; Grostieta-Dominguez, Zaira V. E.; Rojas-Ruiz, Ricardo; Alencastre-Miranda, Moises; Munoz-Gomez, Lourdes; Silva-Munoz, Cecilia	2017	79	3	176	183	7	AMERICAN BIOLOGY TEACHER	Article			WoS	10.1525/abt.2017.79.3.176
A review of the types of mobile activities in mobile inquiry-based learning	Inquiry-based Learning is increasingly suggested as an efficient approach for fostering learners' curiosity and motivation. It helps learners to develop their ability to work in complex and unpredictable environments making them more critical thinkers and agentic learners. Although mobile technology is a suitable support for this learning process, there is a lack of practical strategies for educa…	Suarez, Angel; Specht, Marcus; Prinsen, Fleur; Kalz, Marco; Ternier, Stefaan	2018	118		38	55	17	COMPUTERS & EDUCATION	Article			WoS	10.1016/j.compedu.2017.11.004
A Virtual Experiment for Learning the Principle of Daniell Cell Based on Augmented Reality	Chemistry is a science emphasizing both theory and experimentation. After learning the theoretical knowledge, experimental operation can help students understand chemical concepts and transform them into practical knowledge. Considering the safety issue and the lack of teaching time and experimental equipment, some teachers often choose to demonstrate an experiment instead of letting students con…	Tarng, Wernhuar; Lin, Yu-Jun; Ou, Kuo-Liang	2021	11	2			24	APPLIED SCIENCES-BASEL	Article	virtual experiment; augmented reality; Johnstone&#8217; s triangle; inquiry-based learning; scaffolds; empirical research; achievement test; questionnaire survey		WoS	10.3390/app11020762
Affordances of Augmented Reality in Science Learning: Suggestions for Future Research	Augmented reality (AR) is currently considered as having potential for pedagogical applications. However, in science education, research regarding AR-aided learning is in its infancy. To understand how AR could help science learning, this review paper firstly has identified two major approaches of utilizing AR technology in science education, which are named as image-based AR and location-based A…	Cheng, Kun-Hung; Tsai, Chin-Chung	2013	22	4	449	462	13	JOURNAL OF SCIENCE EDUCATION AND TECHNOLOGY	Article			WoS	10.1007/s10956-012-9405-9
Affordances of augmented reality technology for science education: Views of secondary school students and science teachers	Using augmented reality (AR) in science education is one of the popular topics that have been researched in recent years. However, more qualitative studies are needed as the contributions of using AR in science education to the learning experience and knowledge construction can be better understood through qualitative research. Therefore, it is important to examine the opinions of teachers and st…	Arici, Faruk; Yilmaz, Rabia M.; Yilmaz, Mehmet	2021	3	5	1153	1171	18	HUMAN BEHAVIOR AND EMERGING TECHNOLOGIES	Article			WoS	10.1002/hbe2.310
Amplifications of learning: Use of mobile media devices among youth	Smart mobile devices like the iPhone, Android, Kindle Fire, and iPad have energized educators' interest in using mobile media for education. Applications from clickers to games to augmented reality game creation software are thriving in research settings, and in some cases schools, but relatively little is known about how youth use such devices for learning outside of school. This research study …	Squire, Kurt; Dikkers, Seann	2012	18	4	445	464	19	CONVERGENCE-THE INTERNATIONAL JOURNAL OF RESEARCH INTO NEW MEDIA TECHNOLOGIES	Article			WoS	10.1177/1354856511429646
An App that Changes Mentalities about Mobile Learning-The EduPARK Augmented Reality Activity	The public usually associates mobile devices to distraction and learning disruption, and they are not frequently used in formal education. Additionally, games and parks are both associated with play and leisure time, and not to learn. This study shows that the combination of mobiles, games, and parks can promote authentic learning and contributes to changing conventional mentalities. The study is…	Pombo, Lucia; Marques, Margarida M.	2019	8	2			0	COMPUTERS	Article			WoS	10.3390/computers8020037
An AR-based Conversion System of Classical Chinese Text with Return Mark to Japanese Reading	The so-called Kanbun, the Japanese reading of the classical Chinese text, has been studied as a type of the classical Japanese in secondary education in Japan. In Kanbun the word order is changed based on symbols called return mark, which is converted into a Japanese reading. This change is often so complicated that it may cause phobias in learning for junior and senior high school students in Ja…	Yamanoue, Gaku; Makino, Mistunori	2021	11766				0	INTERNATIONAL WORKSHOP ON ADVANCED IMAGING TECHNOLOGY (IWAIT) 2021	Article			WoS	10.1117/12.2591030
An E-Assessment Framework for Blended Learning with Augmented Reality to Enhance the Student Learning	The study compared the students' level of understanding using two scenarios i.e. S1 (Classroom Lectures) and S2 (Lectures based on AR). An independent sample t-test was applied to correlate the results of two groups (experimental and control) and paired sample t-test was applied to evaluate the two scenarios S1and S2 within two groups: the experimental and the control. When the effect of augmente…	Mumtaz, Kanwal; Iqbal, Muhammad Munwar; Khalid, Shehzad; Rafiq, Tariq; Owais, Syed Muhammad; Al Achhab, Mohammed	2017	13	8	4419	4436	17	EURASIA JOURNAL OF MATHEMATICS SCIENCE AND TECHNOLOGY EDUCATION	Article			WoS	10.12973/eurasia.2017.00938a
An Evaluation of the PicsAR Research Project: An Augmented Reality in Physics Learning	This paper is one of the outcomes of the PicsAR (Physics Augmented Reality) research project that is focusing on the evaluation of students' abstract thinking skills while utilizing augmented reality (AR) in the atomic model. The sequence of the research has emerged into three steps: developing, validating, and the evaluation of the PicsAR. The research utilized an ADDIE model: Analysis-Design-De…	Suprapto, Nadi; Nandyansah, Wisnu; Mubarok, Husni	2020	15	10	113	125	12	INTERNATIONAL JOURNAL OF EMERGING TECHNOLOGIES IN LEARNING	Article			WoS	10.3991/ijet.v15i10.12703
An Intelligent Tutoring System to Facilitate the Learning of Programming through the Usage of Dynamic Graphic Visualizations	The learning of programming is a field of research with relevant studies and publications for more than 25 years. Since its inception, it has been shown that its difficulty lies in the high level of abstraction required to understand certain programming concepts. However, this level can be reduced by using tools and graphic representations that motivate students and facilitate their understanding…	Schez-Sobrino, Santiago; Gmez-Portes, Cristian; Vallejo, David; Glez-Morcillo, Carlos; Redondo, Miguel A.	2020	10	4			0	APPLIED SCIENCES-BASEL	Article			WoS	10.3390/app10041518
An Interactive Adaptable Learning Interface for E-Learning Sessions	Introduction of augmented reality into the E-learning systems brings a new era in personal remote education. While E-learning brings a lot of benefits for both instructor and student it also has various difficulties, such as absence of vital personal interaction that can influence on student motivation and inspiration. To decrease this gap we have started the development of an Interactive Adaptab…	Odarushchenko, Elena; Butenko, Valentina; Smolyar, Viktor; Kharchenko, Vyacheslav	2020	14		115	120	5	INTERNATIONAL JOURNAL OF EDUCATION AND INFORMATION TECHNOLOGIES	Article			WoS	10.46300/9109.2020.14.14
Application in Augmented Reality for Learning Mathematical Functions: A Study for the Development of Spatial Intelligence in Secondary Education Students	Spatial intelligence is an essential skill for understanding and solving real-world problems. These visuospatial skills are fundamental in the learning of different Science, Technology, Engineering and Mathematics (STEM) subjects, such as Technical Drawing, Physics, Robotics, etc., in order to build mental models of objects or graphic representations from algebraic expressions, two-dimensional de…	del Cerro Velazquez, Francisco; Morales Mendez, Gines	2021	9	4			0	MATHEMATICS	Article			WoS	10.3390/math9040369
Application of augmented reality in museums - Factors influencing the learning motivation and effectiveness	Technology advancement has led to the successful and broad application of augmented reality approach in museums. Several literature works have supported the influence of augmented reality in education. However, relatively few studies have been carried out on augmented reality in museum and relevant educational influence. Thus, this study aims to identify educational effectiveness by employing aug…	Chen, Chun-An; Lai, Hsin-, I	2021	104				0	SCIENCE PROGRESS	Article			WoS	10.1177/00368504211059045
Application of Compound Bonding Based On Augmented Reality	Augmented reality technology is very important in visualizing real objects or concepts. The advancement of computing equipment enables 3D modelling to be performed virtually with relatively easy processes. The appearance of 3D models in virtual is very interesting because it can be combined with interactive multimedia applications so that users can control the course of the application as needed.…	Setiawan, Alexander; Rostianingsih, Silvia; Widodo, Timotitus Reinaldo	2018	248				0	4TH ENGINEERING SCIENCE AND TECHNOLOGY INTERNATIONAL CONFERENCE (ESTIC 2018)	Article			WoS	10.1051/matecconf/201824805007
Applications of augmented reality-based natural interactive learning in magnetic field instruction	Educators must address several challenges inherent to the instruction of scientific disciplines such as physics - expensive or insufficient laboratory equipment, equipment error, difficulty in simulating certain experimental conditions. Augmented reality (AR) can be a promising approach to address these challenges. In this paper, we discuss the design and implementation of an AR and motion-sensin…	Cai, Su; Chiang, Feng-Kuang; Sun, Yuchen; Lin, Chenglong; Lee, Joey J.	2017	25	6	778	791	13	INTERACTIVE LEARNING ENVIRONMENTS	Article			WoS	10.1080/10494820.2016.1181094
Applying augmented reality in physical education on motor skills learning	Physical education is a course that integrates knowledge of sports with skill drilling. Augmented Reality (AR)-assisted instruction has infrequently been applied in sport skill drilling. Video-assisted instruction has frequently applied to physical sports; however, it neither involves interactive practice nor embodies both textbook learning and the practice of sporting skills simultaneously. As a…	Chang, Kuo-En; Zhang, Jia; Huang, Yang-Sheng; Liu, Tzu-Chien; Sung, Yao-Ting	2020	28	6	685	697	12	INTERACTIVE LEARNING ENVIRONMENTS	Article			WoS	10.1080/10494820.2019.1636073
Applying Augmented Reality to a Mobile-Assisted Learning System for Martial Arts using Kinect Motion Capture	In this study, to learn the routine of Tantui, a branch of martial arts was taken as an object of research. Fitts' stages of motor learning and augmented reality (AR) were applied to a 3D mobile-assisted learning system for martial arts, which was characterized by free viewing angles. With the new system, learners could rotate the viewing angle of an image freely in a three-dimensional space, zoo…	Hsu, Wen-Chun; Shih, Ju-Ling	2016	14	3	91	106	15	INTERNATIONAL JOURNAL OF DISTANCE EDUCATION TECHNOLOGIES	Article			WoS	10.4018/IJDET.2016070106
Applying the ARCS Motivation Theory for the Assessment of AR Digital Media Design Learning Effectiveness	This research adopts Keller's ARCS motivation theory as a method to create a teaching experiment by integrating augmented reality (AR) into teaching in order to enhance learning interest and learning effectiveness in a digital media design course. The purpose of this research is to examine the application of AR in quarantine during the COVID-19 pandemic, whereby students can enhance their learnin…	Chang, Yuh-Shihng	2021	13	21			0	SUSTAINABILITY	Article			WoS	10.3390/su132112296
Architectural Jewels of Lublin: A Modern Computerized Board Game in Cultural Heritage Education	Lublin is a city located in the eastern part of Poland, which is an important place of cultural heritage, being the venue where the Polish-Lithuanian Union was signed 450 years ago in 2019. This article presents Architectural Jewels of Lublin, a computerized serious board game for two players. The aim of the game is to collect points for recognizing models of the city's historic architectural obj…	Montusiewicz, Jerzy; Milosz, Marek	2021	14	3			0	ACM JOURNAL ON COMPUTING AND CULTURAL HERITAGE	Article			WoS	10.1145/3446978
Are high school girls' lacrosse players at increased risk of concussion because they are not allowed to wear the same helmet boys' lacrosse players are required to wear?	BackgroundBoys' lacrosse (LAX), a full contact sport allowing body and stick checking, mandates hard shell helmets with full face masks. Girls' LAX, which prohibits body checking and whose sphere rule is supposed to prevent stick checking to the head, allows optional flexible headgear with/without integrated eye protection. Whether the required boys' LAX helmets should also be mandated in girls' …	Comstock, R. Dawn; Arakkal, Alan T.; Pierpoint, Lauren A.; Fields, Sarah K.	2020	7	1			0	INJURY EPIDEMIOLOGY	Article			WoS	10.1186/s40621-020-00242-5
ARRES Augmented Reality for the human respiratory system	Technology is advancing at a brisk pace as many things that were not possible a few years ago are possible now. Augmented Reality is a synthetic, computer simulated reality or recreation of a real-time environment where a user can interact with the replicated real environments. Biology is only taught in conventional way through books so it makes the students only pay their attention to texts and …	Amalia, E. L.; Suryani, D. H.	2019	1375				0	ANNUAL CONFERENCE OF SCIENCE AND TECHNOLOGY	Article			WoS	10.1088/1742-6596/1375/1/012037
Assessing the effectiveness of learning solid geometry by using an augmented reality-assisted learning system	This study integrates augmented reality (AR) technology into teaching activities to design a learning system that assists junior high-school students in learning solid geometry. The following issues are addressed: (1) the relationship between achievements in mathematics and performance in spatial perception; (2) whether system-assisted learning can improve the spatial perceptions of students; (3)…	Lin, Hao-Chiang Koong; Chen, Mei-Chi; Chang, Chih-Kai	2015	23	6	799	810	11	INTERACTIVE LEARNING ENVIRONMENTS	Article	augmented reality (AR); solid geometry; usability evaluation; learning effectiveness; interaction design; system usability scale (SUS); participatory action research	MATHEMATICS; EDUCATION; THINKING	WoS	10.1080/10494820.2013.817435
Augmented Immersive Reality (AIR) for Improved Learning Performance: A Quantitative Evaluation	Technology-enhanced learning has attracted increasing attention of educational community focused on improvement of traditional classroom learning. Augmented immersive reality (AIR) technologies enhance users' perception of reality by augmenting it with computer-generated components such as audio, video, 2/3-D graphics, GPS data, etc. The AIR introduces new dimensions of learning experience that e…	Cen, Ling; Ruta, Dymitr; Al Qassem, Lamees Mahmoud Mohd Said; Ng, Jason	2020	13	2	283	296	13	IEEE TRANSACTIONS ON LEARNING TECHNOLOGIES	Article	Mobile learning; Augmented Reality (AR); Augmented Immersive Reality (AIR); AIR-EDUTECH; education data mining	SYSTEM; EDUCATION	WoS	10.1109/TLT.2019.2937525
Augmented reality and competition in robotics education: Effects on 21st century competencies, group collaboration and learning motivation	Robotics education has received an increasing attention in recent years as a means to build students' motivation, team collaboration skills, and other valuable 21st century competencies. Yet there is a lack of experimental studies to investigate and identify strategies to facilitate robotics education. This study adopted a 2 x 2 quasi-experimental design to investigate two strategies: the incorpo…	Chen, Ching-Huei; Yang, Chin-Kun; Huang, Kun; Yao, Kai-Chao	2020	36	6	1052	1062	10	JOURNAL OF COMPUTER ASSISTED LEARNING	Article			WoS	10.1111/jcal.12469
Augmented reality applications: A Meta-analysis and thematic analysis	The purpose of this study is to determine the effect of augmented reality (AR) applications on academic success through meta-analytic and thematic analysis. 51 items from 45 studies conducted between 2013 and 2019 were examined in different databases on the effect size of AR in relation on academic success, education level, and duration of the application. The effect size was found to exist at a …	Batdi, Veli; Talan, Tarik	2019	8	4	276	297	21	TURKISH JOURNAL OF EDUCATION	Article			WoS	10.19128/turje.581424
Augmented Reality Applied in Dietary Monitoring	Recent advances in augmented reality (AR) have attracted much attention in nutrition and healthcare education. In the context of obtaining dietary knowledge, a mobile AR system was developed for learning and exploration, which allowed students to scan food images, receive information about nutrient content and record as well as accumulate daily nutrient intake. Students could also access learning…	Chanlin, Lih-Juan; Chan, Kung-Chi	2018	68	2	137	147	10	LIBRI-INTERNATIONAL JOURNAL OF LIBRARIES AND INFORMATION STUDIES	Article			WoS	10.1515/libri-2017-0024
Augmented Reality as a Resource for Improving Learning in the Physical Education Classroom	Recently, there has been a proliferation of technopedagogical practices, based on the application of active teaching and learning processes through the use of information and communication technologies (ICT). The main objective of this work is to analyse the impact of training action through the use of augmented reality in physical education for the development and acquisition of spatial orientat…	Moreno-Guerrero, Antonio-Jose; Alonso Garcia, Santiago; Ramos Navas-Parejo, Magdalena; Natalia Campos-Soto, Maria; Gomez Garcia, Gerardo	2020	17	10			13	INTERNATIONAL JOURNAL OF ENVIRONMENTAL RESEARCH AND PUBLIC HEALTH	Article	augmented reality; physical education; teaching innovation; classroom climate; motivation	ICT; STUDENTS; PERFORMANCE	WoS	10.3390/ijerph17103637
Augmented Reality as a Sustainable Technology to Improve Academic Achievement in Students with and without Special Educational Needs	Virtual reality has impacted education, where progressively more educational institutions consider its inclusion. The research problem derives from the need to study the educational possibilities provided by integrating augmented reality into the curriculum, and its effect on academic achievement in a diverse class, specifically in the chemistry subject. This study examines 60 school-age particip…	Badilla-Quintana, Maria Graciela; Sepulveda-Valenzuela, Eileen; Salazar Arias, Margarita	2020	12	19			0	SUSTAINABILITY	Article			WoS	10.3390/su12198116
Augmented Reality in a Smart Classroom-Case Study: SaCI	In this paper, we propose the utilization of augmented reality (AR) in a smart classroom (SaCI). The architecture of a SaCI has been proposed in a previous work, based on the paradigm of multi-agent systems. In this paper, we propose an agent that provides services of AR to display and design, among other things, augmented scenarios. In addition, we define an experimental real environment in SaCI…	Chamba-Eras, Luis; Aguilar, Jose	2017	12	4	165	172	7	IEEE REVISTA IBEROAMERICANA DE TECNOLOGIAS DEL APRENDIZAJE-IEEE RITA	Article			WoS	10.1109/RITA.2017.2776419
Augmented reality in history education: an immersive storytelling of American colonisation period in the Philippines	History education ordinarily faces a relativist slant, if not by the monotonous nature of the course. Hence, educators are continuously in pursuit for a better teaching strategy to keep the class interesting. The main goal of this study was to 'bring history to life' through a mobile application powered by augmented reality that can provide an immersive storytelling experience on the American col…	Garcia, Manuel B.	2020	15	3	234	254	20	INTERNATIONAL JOURNAL OF LEARNING TECHNOLOGY	Article			WoS
Augmented Reality in Lower Secondary Education: A Teacher Professional Development Program in Cyprus and Greece	The current article provides an overview of a Teacher Professional Development (TPD) program that has been designed, pilot tested, and implemented to investigate the impact of augmented reality (AR) on: (a) Teachers' level of technology (AR) acceptance, adoption of inquiry-based instructional approaches, and confidence towards teaching twentieth-first century skills in STEM-related courses; and (…	Lasica, Ilona-Elefteryja; Meletiou-Mavrotheris, Maria; Katzis, Konstantinos	2020	10	4			0	EDUCATION SCIENCES	Article			WoS	10.3390/educsci10040121
Augmented reality instructional tool in enhancing geography learners academic performance and retention in Osun state Nigeria	The emergence of new technological innovations in classroom has brought about greater changes in pedagogy especially in concepts related to abstraction such as Geography. Geography teaching and learning particularly elements of physical Geography, is mostly approached in a conventional pedagogical manner even as the concept consist abstractions. Physical Geography comprise abstractions leading to…	Adedokun-Shittu, Nafisat A.; Ajani, Adedeji Hammed; Nuhu, Kehinde Muritala; Shittu, AbdulJaleel Kehinde	2020	25	4	3021	3033	12	EDUCATION AND INFORMATION TECHNOLOGIES	Article			WoS	10.1007/s10639-020-10099-2
Augmented Reality Learning Experiences: Survey of Prototype Design and Evaluation	Augmented reality (AR) technology is mature for creating learning experiences for K-12 (pre-school, grade school, and high school) educational settings. We reviewed the applications intended to complement traditional curriculum materials for K-12. We found 87 research articles on augmented reality learning experiences (ARLEs) in the IEEE Xplore Digital Library and other learning technology public…	Santos, Marc Ericson C.; Chen, Angie; Taketomi, Takafumi; Yamamoto, Goshiro; Miyazaki, Jun; Kato, Hirokazu	2014	7	1	38	56	18	IEEE TRANSACTIONS ON LEARNING TECHNOLOGIES	Article	Augmented reality learning experience; evaluation method; learning theory; meta-analysis; prototyping	VIRTUAL-REALITY; SYSTEM; TECHNOLOGY; ACCEPTANCE; EDUCATION; IMPACT; GAME	WoS	10.1109/TLT.2013.37
Augmented Reality: A Systematic Review of Its Benefits and Challenges in E-learning Contexts	Augmented reality (AR) has received increasing attention in the research literature as a fundamental pedagogical tool that can enhance learning at most educational levels. In academic contexts, this technology permits the superimposing of three-dimensional images onto the real environment. Although AR has been found to enhance learning in the academic environment, no systematic review of it has b…	Alzahrani, Nouf Matar	2020	10	16			0	APPLIED SCIENCES-BASEL	Article			WoS	10.3390/app10165660
Augmented Reality-Based Simulators as Discovery Learning Tools: An Empirical Study	This paper reports empirical evidence on having students use AR-SaBEr, a simulation tool based on augmented reality (AR), to discover the basic principles of electricity through a series of experiments. AR-SaBEr was enhanced with knowledge-based support and inquiry-based scaffolding mechanisms, which proved useful for discovery learning in Web-based simulation environments. Learning performance f…	Ibanez, Maria-Blanca; Di-Serio, Angela; Villaran-Molina, Diego; Delgado-Kloos, Carlos	2015	58	3	208	213	5	IEEE TRANSACTIONS ON EDUCATION	Article			WoS	10.1109/TE.2014.2379712
Based on Physical Self-Concept to Discuss the Effect of Environmental Education on Health Related Physical Education	Being used to sitting without moving and excessive dietary allowance in modern society has resulted in students' physical declination, high obesity rate, and early cardiovascular diseases. For this reason, Environmental education is applied to positively promote students' physical fitness and cultivate the correct concepts and behaviors, as students keeping good health related physical fitness wo…	Huang, Yanjun; Reynoso, Lino C.	2018	27	106	1645	1651	6	EKOLOJI	Article			WoS
Combining object detection and causality mining for efficient development of augmented reality-based on-the-job training systems in hotel management	The purpose of this study is to propose a methodology for establishing an augmented reality (AR)-based model for efficient OJT through object detection and causality mining, a novel text analysis method. Articles on hotel management published in the last decade and useful for OJT were collected, information on the causal relationships between them extracted, and related rules saved to a rule base…	Koo, Gukwon; Lee, Namyeon; Kwon, Ohbyung	2019	25	3	112	136	24	NEW REVIEW OF HYPERMEDIA AND MULTIMEDIA	Article			WoS	10.1080/13614568.2019.1694594
Comparison of AR and physical experiential learning environment in supporting product innovation	This article compares how virtual and physical learning aids enhance learners' product innovation capability, that is, design experiences and domain knowledge. The virtual aid utilises augmented reality (AR) allowing learners to experience a range of animated mechanisms using smart devices. The legacy physical aid mechanisms were made using three-dimensional printers. We studied the effects of bo…	Liu, Ying-Chieh; Lu, Su-Ju; Kao, Ching-Yu; Chung, Leanne; Tan, Kim Hua	2019	11				0	INTERNATIONAL JOURNAL OF ENGINEERING BUSINESS MANAGEMENT	Article			WoS	10.1177/1847979019839578
Design and Evaluation of an Augmented Reality Game for Cybersecurity Awareness (CybAR)	The number of damaging cyberattacks is increasing exponentially due in part to lack of user awareness of risky online practices, such as visiting unsafe websites, ignoring warning messages, and communicating with unauthenticated entities. Although research has established the role that game-based learning can play in cognitive development and conceptual learning, relatively few serious mobile gam…	Alqahtani, Hamed; Kavakli-Thorne, Manolya	2020	11	2			0	INFORMATION	Article			WoS	10.3390/info11020121
Design of an app based on gamification and storytelling as a tool for biology courses	Engineering students often have little motivation for biology topics, thus tools that promote their interest and motivation are needed to improve the teaching-learning process in this area. The tools also should aid in the development of student competencies, a key objective of the new educational model of Tecnologico de Monterrey, the Tec21 model. In this context, an interactive approach involvi…	Ibarra-Herrera, Celeste C.; Carrizosa, Alejandro; Yunes-Rojas, Julian A.; Mata-Gomez, Marco A.	2019	13	4	1271	1282	11	INTERNATIONAL JOURNAL OF INTERACTIVE DESIGN AND MANUFACTURING - IJIDEM	Article			WoS	10.1007/s12008-019-00600-8
Design of Blended Mobile Learning in an Urban Environment	As mobile phones become more and more common, the term mobile learning has received a lot of attention in recent years. Although teachers at educational institutions and managers in companies are aware of this new learning mode, many are uncertain if such adoption of technology is suitable for them. They are also puzzled by the various forms of e-learning, including Learning Management System (LM…	Wong, Adam K. L.; Ng, Artie	2017			102	123	21	MANAGERIAL STRATEGIES AND SOLUTIONS FOR BUSINESS SUCCESS IN ASIA	Article			WoS	10.4018/978-1-5225-1886-0.ch006
DESIGNING APPLICATIONS FOR PHYSICS LEARNING: FACILITATING HIGH SCHOOL STUDENTS' CONCEPTUAL UNDERSTANDING BY USING TABLET PCs	So far relatively little research in education has explored the pedagogical and learning potentials of applications (Apps) on tablet PCs (TPCs). Drawing upon research on learning technologies and taking an embodied perspective, this study first identified educational functionalities of TPCs and generated guidelines to design educational Apps for science learning. Following the guidelines, two App…	Wang, June-Yi; Wu, Hsin-Kai; Chien, Sung-Pei; Hwang, Fu-Kwun; Hsu, Ying-Shao	2015	51	4	441	458	17	JOURNAL OF EDUCATIONAL COMPUTING RESEARCH	Article			WoS	10.2190/EC.51.4.d
Determining the trends of using augmented reality in education between 2006-2016	This study aims to examine 58 articles, published in 8 educational technology journals under the Social Science Citation Index (SSCI) between 2006 and 2016, containing augmented reality in their title and, thereby, to determine the trends of using augmented reality (AR) in education by the content analysis technique. In this period of time, the total number of academic publications containing aug…	Altinpulluk, Hakan	2019	24	2	1089	1114	25	EDUCATION AND INFORMATION TECHNOLOGIES	Article			WoS	10.1007/s10639-018-9806-3
Developing a smart classroom infrastructure to support real-time student collaboration and inquiry: a 4-year design study	K-12 classroom settings are not yet incorporating emerging technologies such as ubiquitous computing, augmented reality, nor even touch surfaces, despite the significant impact that such media have made in many other aspects of our lives. Unfortunately, classroom environments have not generally evolved to support students in the new modes of collaboration, idea sharing, and inquiry that character…	Tissenbaum, Mike; Slotta, James D.	2019	47	4	423	462	39	INSTRUCTIONAL SCIENCE	Article			WoS	10.1007/s11251-019-09486-1
Developing and Assessing Augmented Reality Applications for Mathematics with Trainee Instructional Media Designers: An Exploratory Study on User Experience	Various interactive and innovative applications generated by Augmented Reality (AR) technology have given great potentials in different learning subjects and specifically in STEM (science, technology, engineering, and mathematics) education. Nevertheless, previous studies regarding AR integration inside classrooms have shown that as a valuable technology for students' motivation and participation…	Kazanidis, Ioannis; Pellas, Nikolaos	2019	25	5	489	514	25	JOURNAL OF UNIVERSAL COMPUTER SCIENCE	Article			WoS
Developing and Using BioSIM(AR), an Augmented Reality Program to Visualize and Learn about Chemical Structures in a Virtual Environment on Any Internet-Connected Device	Visualization can be a motivating way to teach students about molecules. Nowadays, the available experimental data and accurate computational results allow students to build realistic and accurate molecular models. These models include the representation of complex systems such as proteins, membranes, or nanotubes. However, the visualization of these three-dimensional (3D) structures can be chall…	Fernandes, Henrique S.; Cerqueira, Nuno M. F. S. A.; Sousa, Sergio F.	2021	98	5	1789	1794	5	JOURNAL OF CHEMICAL EDUCATION	Article			WoS	10.1021/acs.jchemed.0c01317
Development of a virtual butterfly ecological system based on augmented reality and mobile learning technologies	A campus butterfly garden is a useful teaching resource for studying insect ecology because students can learn about a butterfly's life cycle and become familiar with its habitual behavior by breeding and observation activities. However, it requires professional construction and maintenance for sustainable development, so very few schools can afford to own a butterfly garden. In this study, the a…	Tarng, Wernhuar; Ou, Kuo-Liang; Yu, Chuan-Sheng; Liou, Fong-Lu; Liou, Hsin-Hun	2015	19	3-4	253	266	13	VIRTUAL REALITY	Article			WoS	10.1007/s10055-015-0265-5
DEVELOPMENT OF AUGMENTED REALITY TECHNOLOGY IN VOCATIONAL SCHOOL: A SOCIO-TECHNICAL CURRICULUM FRAMEWORK	The socio-technical curriculum framework, particularly within the context of vocational education, requires the use of technology which also entails social aspects. This study aims to develop AR Batik Katineung, an AR-utilized application in learning Batik in a vocational high school in Indonesia based on a socio-technical curriculum. The developed application was made compatible within multi pla…	Widiaty, Isma; Ana, A.; Suciati; Kuswardhana, Dandhi; Achdiani, Yani; Mubaroq, Sugeng Rifqi	2021	16	4	3094	3103	9	JOURNAL OF ENGINEERING SCIENCE AND TECHNOLOGY	Article			WoS
Development of VR Simulator for Nurse Training	Our research focuses on the development of the VR simulator NurseSim to train nurse and hospital aides how to carry unconscious or injured person. The motivation behind this project is the fact that nurses consider patient lifting, transfer, and turning as most physically demanding. The user experiences the 3D environment in which they hold the subject. The task is to maintain such posture so tha…	Nakagawa, Y.; Tsetserukou, D.; Terashima, K.	2014	1585		29	39	10	IRAGO CONFERENCE 2013	Article			WoS	10.1063/1.4866615
Digital Attention-Related Augmented-Reality Game: Significant Correlation between Student Game Performance and Validated Clinical Measures of Attention-Deficit/Hyperactivity Disorder (ADHD)	As many as half of school children with autism spectrum disorder (ASD) exhibit symptoms of attention-deficit/hyperactivity disorder (ADHD), resulting in marked negative academic, social, and behavioral outcomes. The focus of the US Food and Drug Administration (FDA) on real-world data from novel digital sources, and the emergence of Current Procedural Terminology (CPT) codes to reimburse for digi…	Keshav, NU; Vogt-Lowell, K; Vahabzadeh, A; Sahin, NT	2019	6	6			13	CHILDREN-BASEL	Article	autism; ASD; Google Glass; augmented reality; autism; special education; assistive technology; artificial intelligence; ADHD; attention; digital phenotyping; social-emotional learning; hyperactivity; serious games	AUTISM SPECTRUM DISORDERS; PSYCHIATRIC-DISORDERS; CHILDREN; HYPERACTIVITY; COMORBIDITY; EMPLOYMENT; DIAGNOSIS; ADULTS; YOUTH	WoS	10.3390/children6060072
Don't forget to assess: How teachers check for new and deeper learning when integrating virtual reality in the classroom	Teachers consider learning goals as they implement new technologies like Virtual Reality in the classroom, but may overlook or struggle with verifying whether new learning actually occurred. We interviewed six US high school teachers and surveyed 277 of their students to understand the pedagogical implications and challenges of coordinating assessments with the integration of VR in their classroo…	Castaneda, Lisa M.; Bindman, Samantha W.; Divanji, Riddhi A.	2021					0	JOURNAL OF RESEARCH ON TECHNOLOGY IN EDUCATION	Article			WoS	10.1080/15391523.2021.1950083
Educational Value of Mobile Games Using Augmented Reality in Urban space - Participatory Observation of the Pokemon Go!	AR technology creates the possibility of overlapping two realities. It is a space used, among others, in education. AR increases the visual attractiveness of the game and the involvement of its users. However, some applications were not created with the intention of using them for this purpose, although they have the potential not only to entertain but also to teach. One of such games is Pokemon …	Kot, Mateusz	2021		1	86	92	6	MEDIA EDUCATION-MEDIAOBRAZOVANIE	Article			WoS	10.13187/me.2021.1.86
Educators' Interests, Prior Knowledge and Questions Regarding Augmented Reality, Virtual Reality and 3D Printing and Modeling	Innovative new technologies, such as augmented reality (AR), virtual reality (VR) and 3D printers, provide new affordances for education. While each of these technologies has been shown to positively impact learning, they have not yet been widely adopted in schools. With the interest in these technologies growing among educators, this study explores why educators are motivated to learn about thes…	Trust, Torrey; Woodruff, Nathaniel; Checrallah, Matthew; Whalen, Jeromie	2021	65	4	548	561	13	TECHTRENDS	Article			WoS	10.1007/s11528-021-00594-9
Effect of augmented reality game Pokemon GO on cognitive performance and emotional intelligence in adolescent young	The main aim was to analyse the effect of 8 weeks of Pokemon GO on cognitive performance (memory, selective attention, concentration, mathematical calculation and linguistic reasoning) and emotional intelligence (well-being, self-control, emotionality and sociability) in Spanish adolescents between 12 and 15 years. A longitudinal design was used, with a Control Group (n = 103) that did not use Po…	Ruiz-Ariza, Alberto; Antonio Casuso, Rafael; Suarez-Manzano, Sara; Martinez-Lopez, Emilio J.	2018	116		49	63	14	COMPUTERS & EDUCATION	Article			WoS	10.1016/j.compedu.2017.09.002
Effect of protected research time on ABSITE scores during general surgery residency	Background: Objective - To determine whether residents with one or more years of dedicated research time (Research Residents, RR) improved their ABSITE scores compared to those without (Non-Research Residents, N-RR).Methods: A retrospective review of general surgery residents' ABSITE scores from 1995 to 2016 was performed. RR were compared to N-RR. Additional analysis of At Risk (AR) v Not At Ris…	Orkin, Bruce A.; Poirier, Jennifer; Kowal-Vern, Areta; Chan, Edie; Ohara, Karen; Mendoza, Brian	2018	215	2	322	325	3	AMERICAN JOURNAL OF SURGERY	Article			WoS	10.1016/j.amjsurg.2017.11.001
Effect on Academic Procrastination after Introducing Augmented Reality	Students suffer academic procrastination while dealing with frequent deadlines and working under pressure. This causes to delay their coursework and may affect their academic progress, despite feeling worse. Triggering students' motivation, like introducing technologies, helps to reduce procrastination. In this context, Augmented Reality has been used before to stimulate learning in Engineering E…	Fabiani Bendicho, Pena; Efren Mora, Carlos; Anorbe-Diaz, Beatriz; Rivero-Rodriguez, Pedro	2017	13	2	319	330	11	EURASIA JOURNAL OF MATHEMATICS SCIENCE AND TECHNOLOGY EDUCATION	Article			WoS	10.12973/eurasia.2017.00618a
Effectiveness of flipped learning and augmented reality in the new educational normality of the Covid-19 era	Flipped learning and augmented reality have become two emerging didactic proposals today in the field of education. This study analyzes the effectiveness of flipped learning and augmented reality in various dimensions related to the learning process. A quasi-experimental design has been carried out in a sample of 116 students from Spain, of the third level of Secondary Education. A questionnaire …	Pozo-Sanchez, Santiago; Lopez-Belmonte, Jesus; Jose Moreno-Guerrero, Antonio; Fuentes-Cabrera, Arturo	2021	14	2			0	TEXTO LIVRE-LINGUAGEM E TECNOLOGIA	Article			WoS	10.35699/1983-3652.2021.34260
Effectivity of Augmented Reality as Media for History Learning	Augmented Reality (AR) as a learning media has a very great potential to help students learn history, including Indonesian ancient history. AR gave the opportunity for students to learn heritages from Indonesian's ancient history, i.e. from Singhasari period, by scanning a marker that would show 3D model in their smartphone screen. This research focusing on the effectivity of AR as media for hist…	Utami, Indah Wahyu Puji; Lutfi, Ismail; Jati, Slamet Sujud Purnawan; Efendi, Muhammad Yusuf	2019	14	16	83	96	13	INTERNATIONAL JOURNAL OF EMERGING TECHNOLOGIES IN LEARNING	Article			WoS	10.3991/ijet.v14i16.10663
Effects of captions and English proficiency on learning effectiveness, motivation and attitude in augmented-reality-enhanced theme-based contextualized EFL learning	Augmented reality (AR) deepens learning interactions by imposing digital information on top of physical settings. This study implemented an AR-enhanced theme-based contextualized learning and aimed to examine the effects of captions (non-caption, English caption and Chinese caption) and English proficiency (less proficient and proficient) on junior high school students' English learning effective…	Chen, MP; Wang, LC; Zou, D; Lin, SY; Xie, HR; Tsai, CC						31	COMPUTER ASSISTED LANGUAGE LEARNING	Article; Early Access	Augmented reality; contextualized learning; motivation; caption; e-learning	2ND-LANGUAGE; STUDENTS; EDUCATION; LEARNERS; COMPREHENSION; PERFORMANCE; CLASSROOM; STRATEGIES; ANXIETY; SYSTEM	WoS	10.1080/09588221.2019.1704787
Effects of Incorporating AR into a Board Game on Learning Outcomes and Emotions in Health Education	In traditional school education, the content of health education courses cannot be easily linked to daily life experiences. This results in the low application of acquired knowledge and hinders students from gaining hands-on experience and a sense of accomplishment through courses, thereby lowering the learners' engagement and willingness to learn. This study designed a board game integrated with…	Lin, Hao-Chiang Koong; Lin, Yu-Hsuan; Wang, Tao-Hua; Su, Lun-Ke; Huang, Yueh-Min	2020	9	11			0	ELECTRONICS	Article			WoS	10.3390/electronics9111752
Effects of Incorporating Augmented Reality into a Board Game for High School Students' Learning Motivation and Acceptance in Health Education	In traditional schools, where education and teaching tend to be subject-oriented, the standardization of the teaching materials of health education courses would be obscurely related to know-how of daily life. This frustrates the learners from developing the awareness of engagement, thereby decreasing their willingness to acquire new information or skill. Therefore, in this study, a board game as…	Lin, Hao-Chiang Koong; Lin, Yu-Hsuan; Wang, Tao-Hua; Su, Lun-Ke; Huang, Yueh-Min	2021	13	6			14	SUSTAINABILITY	Article	health education; game-based learning; board game; augmented reality; ARGBL; CSLS		WoS	10.3390/su13063333
Effects of integrating an active learning-promoting mechanism into location-based real-world learning environments on students' learning performances and behaviors	Engaging students in real-world learning contexts has been identified by educators as being an important way of helping them learn to apply what they have learned from textbooks to practical problems. The advancements in mobile and image-processing technologies have enabled students to access learning resources and receive learning guidance in real-world contexts. However, when interacting with s…	Hwang, Gwo-Jen; Chang, Shao-Chen; Chen, Pei-Ying; Chen, Xiang-Ya	2018	66	2	451	474	23	ETR&D-EDUCATIONAL TECHNOLOGY RESEARCH AND DEVELOPMENT	Article			WoS	10.1007/s11423-017-9567-5
Effects of learning physics using Augmented Reality on students' self-efficacy and conceptions of learning	The Augmented Reality (AR)-based learning environment not only provides educators with novel ways to present learning materials but also give learners the opportunity to spontaneously interact with the material. Previous studies have shown that AR has many advantages in education; however, few focuses on the mechanisms behind promoting inquiry motivation, such as the effect of AR on learners' sel…	Cai, Su; Liu, Changhao; Wang, Tao; Liu, Enrui; Liang, Jyh-Chong	2021	52	1	235	251	16	BRITISH JOURNAL OF EDUCATIONAL TECHNOLOGY	Article		HIGH-SCHOOL-STUDENTS; SCIENCE; MATHEMATICS; SIMULATION; KNOWLEDGE; SYSTEM; IMPACT; MODEL	WoS	10.1111/bjet.13020
Effects of using mobile augmented reality for simple interest computation in a financial mathematics course	Understanding the concept of simple interest is essential in financial mathematics because it establishes the basis to comprehend complex conceptualizations. Neverthe-less, students often have problems learning about simple interest. This paper aims to introduce a prototype called simple interest computation with mobile augmented reality(SICMAR) and evaluate its effects on students in a financial…	Hernandez Moreno, Laura Alicia; Lopez Solorzano, Juan Gabriel; Tovar Morales, Maria Teresa; Vergara Villegas, Osslan Osiris; Cruz Sanchez, Vianey Guadalupe	2021					0	PEERJ COMPUTER SCIENCE	Article			WoS	10.7717/peerj-cs.618
Effects of Video Modeling Using an Augmented Reality iPad Application on Phonics Performance of Students Who Struggle with Reading	This single case design study examined the effects of video modeling (VM) using an augmented reality iPad application on improving phonics skills of first-grade students who struggle with reading. Results indicated that all students made significant growth in their phonics performance and maintained the intervention gains for 5 weeks following the intervention. The results of the social validity …	Ok, Min Wook; Haggerty, Natalie; Whaley, Angeline	2021	37	2	101	116	15	READING & WRITING QUARTERLY	Article			WoS	10.1080/10573569.2020.1723152
Empowering teachers to create augmented reality experiences: the effects on the educational experience	Well-designed educational Augmented Reality (AR) experiences support collaboration, transferability to the real world, situated, and experiential learning. Nevertheless, envisioning engaging yet effective learning and teaching experiences is a challenge. Most teachers are not technologically ready to create AR experiences and rely upon closed products often regarded as fun activities but whose le…	Romano, Marco; Diaz, Paloma; Aedo, Ignacio	2020					0	INTERACTIVE LEARNING ENVIRONMENTS	Article			WoS	10.1080/10494820.2020.1851727
Enhancing English-Learning Performance through a Simulation Classroom for EFL Students Using Augmented Reality-A Junior High School Case Study	In non-English-speaking countries, students learning EFL (English as a Foreign Language) without a real learning environment mostly shows poor English-learning performance. In order to improve the English-learning effectiveness of EFL students, we propose the use of augmented reality (AR) to support situational classroom learning and conduct teaching experiments for situational English learning. …	Chang, Yuh-Shihng; Chen, Chao-Nan; Liao, Chia-Ling	2020	10	21			24	APPLIED SCIENCES-BASEL	Article	augmented reality; AR; EFL students; learning performance; learning motivation; ARCS	IMPLEMENTATION; TECHNOLOGY; PROJECT; TEXT	WoS	10.3390/app10217854
Enhancing Students' Biology Learning by Using Augmented Reality as a Learning Supplement	The purpose of this study was to investigate the effects of augmented reality (AR) technology on students' learning outcomes (measured according to Bloom's cognitive levels) and attitude toward biology. The print book was redesigned by integrating a form of AR into it. A quasi-experimental pretest and posttest designs were used to test the effectiveness of the developed book on learning outcomes …	Weng, Cathy; Otanga, Sarah; Christianto, Samuel Michael; Chu, Regina Ju-Chun	2020	58	4	747	770	23	JOURNAL OF EDUCATIONAL COMPUTING RESEARCH	Article			WoS	10.1177/0735633119884213
Enhancing students' conceptual understanding of electricity using learning media-based augmented reality	Some contents of physics provide abstract concepts (e.g. electricity) so they are demanding to be visualized and students are challenging to understand. However, the recent development in technology namely augmented reality can be used as a learning media to depict the some abstract concepts in physics. This study aimed to examine the implementation of learning media-based augmented reality that …	Ismail, A.; Festiana, I; Hartini, T., I; Yusal, Y.; Malik, A.	2019	1157				0	INTERNATIONAL CONFERENCE ON MATHEMATICS AND SCIENCE EDUCATION (ICMSCE 2018)	Article			WoS	10.1088/1742-6596/1157/3/032049
Evaluating an online augmented reality puzzle for DC circuits: Students' feedback and conceptual knowledge gain	Augmented reality (AR) enables users to overlay new information over the real environment, allowing them to get a clear perception of physical systems or even to interact with them. AR is a powerful and promising tool in many areas, including engineering-related ones. Therefore, it has aroused growing interest in engineering education. The main objectives of this study are to examine engineering …	Urbano, Diana; Chouzal, Maria de Fatima; Restivo, Maria Teresa	2020	28	5	1355	1368	13	COMPUTER APPLICATIONS IN ENGINEERING EDUCATION	Article			WoS	10.1002/cae.22306
Evaluation of Augmented Reality Feedback in Surgical Training Environment	Providing computer-based laparoscopic surgical training has several advantages that enhance the training process. Self-evaluation and real-time performance feedback are 2 of these advantages, which avoid dependency of trainees on expert feedback. The goal of this study was to investigate the use of a visual time indicator as real-time feedback correlated with the laparoscopic surgical training. T…	Zahiri, Mohsen; Nelson, Carl A.; Oleynikov, Dmitry; Siu, Ka-Chun	2018	25	1	81	87	6	SURGICAL INNOVATION	Article			WoS	10.1177/1553350617739425
EVALUATION OF E-STAR: AN ENHANCED SCIENCE TEXTBOOK USING AUGMENTED REALITY AMONG LOWER SECONDARY SCHOOL STUDENTS	As a developing country, Malaysia needs to produce adequate human resource in science and technology related fields. This is important especially towards making Malaysia a developed nation by 2020. Unfortunately, there is a downward trend in the number of students pursuing the science stream at the secondary education level. Lack of motivation has been identified as one of the cause of this pheno…	Gopalan, Valarmathie; Zulkifli, Abdul Nasir; Mohamed, Nur Fadziana Faisal; Alwi, Asmidah; Mat, Ruzinoor Che; Abu Bakar, Juliana Aida; Saidin, Aeni Zuhana	2015	77	29			0	JURNAL TEKNOLOGI	Article			WoS
Evaluation of learners' attitude toward learning in ARIES augmented reality environments	The ARIES system for creating and presenting 3D image-based augmented reality learning environments is presented. To evaluate the attitude of learners toward learning in ARIES augmented reality environments, a questionnaire was designed based on Technology Acceptance Model (TAM) enhanced with perceived enjoyment and interface style constructs. For empirical study, a scenario of a chemistry experi…	Wojciechowski, Rafal; Cellary, Wojciech	2013	68		570	585	15	COMPUTERS & EDUCATION	Article			WoS	10.1016/j.compedu.2013.02.014
Examining augmented reality adoption by consumers with highlights on gender and educational-level differences	PurposeThis study aims to explore the factors that could affect consumers' adoption of augmented reality (AR) and investigate the interaction between gender and educational level on intention to adopt AR in developing countries as demonstrated here by Saudi Arabia.Design/methodology/approachThe examined constructs were developed by integrating factors from the unified theory of acceptance and the…	Abed, Salma S.	2021	31	3	397	415	18	REVIEW OF INTERNATIONAL BUSINESS AND STRATEGY	Article			WoS	10.1108/RIBS-08-2020-0100
Experimenting with electromagnetism using augmented reality: Impact on flow student experience and educational effectiveness	Educational researchers have recognized Augmented Reality (AR) as a technology with great potential to impact affective and cognitive learning outcomes. However, very little work has been carried out to substantiate these claims. The purpose of this study was to assess to which extent an AR learning application affects learners' level of enjoyment and learning effectiveness. The study followed an…	Blanca Ibanez, Maria; Di Serio, Angela; Villaran, Diego; Delgado Kloos, Carlos	2014	71		1	13	12	COMPUTERS & EDUCATION	Article			WoS	10.1016/j.compedu.2013.09.004
Exploring educational immersive videogames: an empirical study with a 3D multimodal interaction prototype	Gestural interaction devices emerged and originated various studies on multimodal human-computer interaction to improve user experience (UX). However, there is a knowledge gap regarding the use of these devices to enhance learning. We present an exploratory study which analysed the UX with a multimodal immersive videogame prototype, based on a Portuguese historical/cultural episode. Evaluation te…	Alves Fernandes, Luis Miguel; Matos, Goncalo Cruz; Azevedo, Diogo; Nunes, Ricardo Rodrigues; Paredes, Hugo; Morgado, Leonel; Barbosa, Luis Filipe; Martins, Paulo; Fonseca, Benjamim; Cristovao, Paulo; de Carvalho, Fausto; Cardoso, Bernardo	2016	35	11	907	918	11	BEHAVIOUR & INFORMATION TECHNOLOGY	Article			WoS	10.1080/0144929X.2016.1232754
Exploring the application of mixed reality in Nurse education	The aim of this study was to explore the contemporary application, inclusive of advantages and challenges, of mixed reality (MR) technology in the education of nursing students and, its contribution to enhanced learning. A descriptive evaluation design was undertaken to explore the learning experience of second year students enrolled in a 3 year Bachelor of Nursing programme. One hundred per cent…	Frost, Jane; Delaney, Lori; Fitzgerald, Robert	2020	6	4	214	219	5	BMJ SIMULATION & TECHNOLOGY ENHANCED LEARNING	Article			WoS	10.1136/bmjstel-2019-000464
Exploring the effect of learning styles on learning achievement in a u-Museum	In recent years, mobile technology has been developing rapidly and has been widely used. There are many successful cases of mobile technology applied greatly in today's teaching and even combined with sensing devices to overcome the limitations of traditional learning environment. In order to make teaching more diversified, teachers currently treat field trips as one of the major ways to aid trad…	Chen, Chia-Chen; Chen, Chien-Yi	2018	26	5	664	681	17	INTERACTIVE LEARNING ENVIRONMENTS	Article			WoS	10.1080/10494820.2017.1385488
Exploring the effectiveness of integrating augmented reality-based materials to support writing activities	In this study, whether using Augment Reality (AR)-based learning materials could benefit high school students in the process of Chinese writing was explored, along with the pros and cons of using AR for acquiring Chinese writing skills. In order to reduce the gap between the designers and practitioner teachers, Chinese instructors were invited to co-design the AR-based writing materials to achiev…	Wang, Yi-Hsuan	2017	113		162	176	14	COMPUTERS & EDUCATION	Article	Interdisciplinary projects; Applications in subject areas; Improving classroom teaching; Interactive learning environments	EDUCATION	WoS	10.1016/j.compedu.2017.04.013
Exploring the learning effectiveness of financial literacy from the microworld perspective: Evidence from the simulated transactional interactive concurrent system	Because the microworld can create a learning environment that allows learners to interact with the real world, the view of the microworld has been widely used in education and training. In this study, the simulated transactional interactive concurrent system (STICS) was used to provide an environment that simulates the stock market trading of the Taiwan Stock Exchange; the goal is to explore the …	Liu, Chiung-Wen; Ho, Li-An; Chueh, Ting-Yu	2020	36	2	178	188	10	JOURNAL OF COMPUTER ASSISTED LEARNING	Article			WoS	10.1111/jcal.12395
Fast Corner Detection in Augmented Reality Learning Management of the Corpse	50 out of 170 senior high school students do not understand the material of the corpse management practicum. This study aims to make it easier for students to understand better and remember caring for corpses in the classroom. A learning application for managing bodies made using Augmented Reality (AR) technology. The algorithm used is FAST Corner Detection. This algorithm's sequence is: resizing…	Syaripudin, Undang; Ramdania, Diena Rauda; Widiawaty, Wine; Zulfikar, Wildan Budiawan; Maylawati, Dian Sa'adillah	2021	45	6	29	36	7	INFORMATICA-AN INTERNATIONAL JOURNAL OF COMPUTING AND INFORMATICS	Article			WoS	10.31449/inf.v45i6.3580
Flow Experience and Educational Effectiveness of Teaching Informatics using AR	The purpose of this study was the investigation of the added value of technology of augmented reality (AR) in education and, particularly, whether this contributes to both student performance improvement, as well as the appearance of the psychological condition of Flow, which according to research, has had a positive effect on their performance when experienced during learning process. The resear…	Giasiranis, Stefanos; Sofos, Loizos	2017	20	4	78	88	10	EDUCATIONAL TECHNOLOGY & SOCIETY	Article	Augmented reality; Flow; Interactive learning environments; Secondary education	AUGMENTED REALITY; BEHAVIOR; IMPACT	WoS
Framework for designing motivational augmented reality applications in vocational education and training	One of the greatest advantages of augmented reality (AR) in education is that AR increases student motivation. Nevertheless, there is a gap between the research on student motivation in AR and the definition of frameworks to inform and guide the design and development of AR applications that effectively support student motivation. In this paper. we attempt to bridge that gap as we introduce and e…	Bacca, Jorge; Baldiris, Silvia; Fabregat, Ramon; Kinshuk	2019	35	3	102	117	15	AUSTRALASIAN JOURNAL OF EDUCATIONAL TECHNOLOGY	Article			WoS	10.14742/ajet.4182
Geo-located teaching using handheld augmented reality: good practices to improve the motivation and qualifications of architecture students	This work aims to evaluate the implementation of an augmented reality tool in the framework of architecture and building engineering education. It is based on a Geographical Positioning System to register virtual information on real space. Layar platform, for mobile devices, was used to visualize 3D models, which are linked to virtual information channels through a database and geo-located in the…	Sanchez Riera, Albert; Redondo, Ernest; Fonseca, David	2015	14	3	363	374	11	UNIVERSAL ACCESS IN THE INFORMATION SOCIETY	Article			WoS	10.1007/s10209-014-0362-3
Geospatial Google Street View with Virtual Reality: A Motivational Approach for Spatial Training Education	Motivation is a determining factor in the learning process, and encourages the student to participate in activities that increase their performance. Learning strategies supplemented by computer technology in a scenario-based learning environment can improve students' motivation for spatial knowledge acquisition. In this sense, a workshop carried out with 43-second year engineering students suppor…	Carbonell-Carrera, Carlos; Luis Saorin, Jose	2017	6	9			0	ISPRS INTERNATIONAL JOURNAL OF GEO-INFORMATION	Article			WoS	10.3390/ijgi6090261
gPhysics-Using Smart Glasses for Head-Centered, Context-Aware Learning in Physics Experiments	Smart Glasses such as Google Glass are mobile computers combining classical Head-Mounted Displays (HMD) with several sensors. Therefore, contact-free, sensor-based experiments can be linked with relating, near-eye presented multiple representations. We will present a first approach on how Smart Glasses can be used as an experimental tool for head-centered, context-aware, wearable-technology-enhan…	Kuhn, Jochen; Lukowicz, Paul; Hirth, Michael; Poxrucker, Andreas; Weppner, Jens; Younas, Junaid	2016	9	4	304	317	13	IEEE TRANSACTIONS ON LEARNING TECHNOLOGIES	Article			WoS	10.1109/TLT.2016.2554115
Growth measurement of surface colonies of bacteria using augmented reality	The provision of hands-on wet lab training for students to perform micro-organism proliferation experiments is useful for experiential skills development. However, the risk of laboratory-acquired infections arising from inadvertent ingestion, inhalation or skin penetration of these micro-organisms presents a safety concern. To obviate this risk, an augmented reality exercise requiring only a tabl…	Wildan, Ardan; Cheong, Brandon Huey-Ping; Xiao, Kevin; Liew, Oi Wah; Ng, Tuck Wah	2020	54	4	419	432	13	JOURNAL OF BIOLOGICAL EDUCATION	Article			WoS	10.1080/00219266.2019.1600571
Heritage education experience supported in augmented reality	Heritage Education is a process that traditionally takes place within the classroom, where the teacher transmits some knowledge to the student; however, new ways have been implemented to develop Heritage Education processes supported by different technologies where Augmented Reality is included. This paper describes the process of implementing the Framework for Heritage Education supported by Aug…	Mendoza-Garrido, Raynel; Cabarcas-Alvarez, Amaury; Jose Puello-Beltran, Juan; Fabregat-Gesa, Ramon; Margarita Baldiris-Navarro, Silvia	2021		99	52	62	10	REVISTA FACULTAD DE INGENIERIA-UNIVERSIDAD DE ANTIOQUIA	Article			WoS	10.17533/udea.redin.20200582
How augmented reality affected academic achievement in K-12 education - a meta-analysis and thematic-analysis	The purpose of this study is to determine the effect of augmented reality (AR) applications on K-12 students' academic achievement through meta-analysis and thematic analysis. 40 samples from 35 articles published between 2006 and 2020 were used to examine the impact of AR on academic achievement and to explore the effects of differences in grade level, academic subject, duration of the experimen…	Li, Feng; Wang, Xi; He, Xiaona; Cheng, Liang; Wang, Yiyu	2021					0	INTERACTIVE LEARNING ENVIRONMENTS	Article			WoS	10.1080/10494820.2021.2012810
Impact of an augmented reality system on students' motivation for a visual art course	In this paper, the authors show that augmented reality technology has a positive impact on the motivation of middle-school students. The Instructional Materials Motivation Survey (IMMS) (Keller, 2010) based on the ARCS motivation model (Keller, 1987a) was used to gather information; it considers four motivational factors: attention, relevance, confidence, and satisfaction. Motivational factors of…	Di Serio, Angela; Blanca Ibanez, Maria; Delgado Kloos, Carlos	2013	68		586	596	10	COMPUTERS & EDUCATION	Article			WoS	10.1016/j.compedu.2012.03.002
Imparting Materials Science Knowledge in the Field of the Crystal Structure of Metals in Times of Online Teaching: A Novel Online Laboratory Teaching Concept with an Augmented Reality Application	During the COVID-19 pandemic, many educators have been required to offer their courses online. A particular challenge is the implementation of practical laboratory experiments in the field of materials science. The central questions are the following: How can students carry out laboratory experiments at home? How are applications on mobile devices helpful in this context? How can experiments be o…	Muessig, Joerg; Clark, Adrian; Hoermann, Simon; Loporcaro, Giuseppe; Loporcaro, Claudio; Huber, Tim	2020	97	9	2643	2650	7	JOURNAL OF CHEMICAL EDUCATION	Article			WoS	10.1021/acs.jchemed.0c00763
Implementation of Augmented Reality (AR) android based in learning	Augmented reality is a technology that offers the ability to combine the virtual content with the real world. Augmented reality is divided into two, which is desktop based and mobile (android) can be used as a media in learning. The presence of augmented reality is a solution for abstract and complex learning. We are collected several journals related to augmented reality from a variety of source…	Aprinaldi, A.; Rahmawati, Y.; Komaro, M.	2019	1402				0	4TH ANNUAL APPLIED SCIENCE AND ENGINEERING CONFERENCE, 2019	Article			WoS	10.1088/1742-6596/1402/7/077045
Implementing Multiple AR Markers in Learning Science Content with Junior High School Students in Thailand	This study demonstrates a supplementary classroom technology using an Augmented Reality (AR) application to enhance students in learning Genetics at Junior High School in Thailand. The tool provides visual cards of concepts about Genetics with multiple AR markers (cards). An interactive experience provides students a multiple-choice format to respond to different cases (questions). Using a purpos…	Nasongkhla, Jaitip; Supadaec, Chanjaradwichai; Chiasiriphan, Thanyaporn	2019	14	7	48	60	12	INTERNATIONAL JOURNAL OF EMERGING TECHNOLOGIES IN LEARNING	Article			WoS	10.3991/ijet.v14i07.9855
Increasing quality of learning experience using augmented reality educational games	Adequate pedagogical approaches for integration of technology in the learning process create new opportunities for improving the quality of teaching and learning experiences, raising students' interest and motivation for the classroom activities at the same time. Game-based learning implemented with different technologies can utilize students' energy and enthusiasm for educational purposes. In or…	Videnovik, Maja; Trajkovik, Vladimir; Kionig, Linda Vibeke; Vold, Tone	2020	79	33-34	23861	23885	24	MULTIMEDIA TOOLS AND APPLICATIONS	Article			WoS	10.1007/s11042-020-09046-7
Informal interactions in 3D education: Citizenship participation and assessment of virtual urban proposals	The main focus of this study was the inclusion of informal methods in the educational frameworks of architectural and urban design. The project used is based on the 3D representation of virtual models of new urban proposals in order to re-organize a local market in Tonala, Mexico. Starting from a formal course, where the students had to develop solutions to real architecture and urban problems, a…	Fonseca, David; Valls, Francesc; Redondo, Ernest; Villagrasa, Sergi	2016	55		504	518	14	COMPUTERS IN HUMAN BEHAVIOR	Article			WoS	10.1016/j.chb.2015.05.032
Innovative Technology-Assisted Science Learning in Taiwan	The utilization of technology for enhancing science learning has gradually become one of the major trends in science education. This chapter first describes the background of technology-assisted science learning research in Taiwan. Then, it reviews the journal publications of technology-assisted science learning by Taiwan researchers in the last 10 years (2003-2012). The usage of innovative techn…	Lin, Tzu-Chiang; Tsai, Chin-Chung	2016			189	209	20	SCIENCE EDUCATION RESEARCH AND PRACTICES IN TAIWAN: CHALLENGES AND OPPORTUNITIES	Article			WoS	10.1007/978-981-287-472-6_10
Integrating Augmented Reality into a Task-Based Thematic Language Teaching Unit	This case study explores ways that one type of technology, Augmented Reality (AR), are used with a task-based thematic unit to improve beginning language learners' speaking and listening skills. Researchers and practitioners have started to use AR in teaching languages. The few empirical studies that examined the use of AR in language teaching primarily examine whether AR can improve English lang…	Zhang Shenglan	2021	12	2	29	48	19	JOURNAL OF TECHNOLOGY AND CHINESE LANGUAGE TEACHING	Article			WoS
Integrating TTF and UTAUT2 theories to investigate the adoption of augmented reality technology in education: Perspective from a developing country	Augmented reality (AR) has gained increased recognition in varying fields, in particular educational contexts. In the wake of the Covid-19 pandemic, home-based learning becomes a reality and is already in place across the globe, and learning via augmented reality technology will help learners comprehend learning content in a more creative frame of mind than ever before. Very little research has e…	Faqih, Khaled M. S.; Jaradat, Mohammed-Issa Riad Mousa	2021	67				0	TECHNOLOGY IN SOCIETY	Article			WoS	10.1016/j.techsoc.2021.101787
Intelligence Augmented Reality Tutoring System for Mathematics Teaching and Learning	This study developed an interactive Intelligence Augmented Reality Tutoring System (IARTS) for mathematics teaching and learning. IARTS consists of learning aid, virtual tutor, and guiding mechanism for mathematics problem solving. One hundred thirty-seven eighth grade students from four classes of a southern Taiwan junior high school participated in this study. Two classes were set as the experi…	Hsieh, Min-Chai; Chen, Shu-Hsiang	2019	20	5	1673	1681	8	JOURNAL OF INTERNET TECHNOLOGY	Article	Augmented reality; Intelligent tutoring system; Interactive learning environment; Learning motivation		WoS	10.3966/160792642019092005031
Is there deep learning on Mars? STEAM education in an inquiry-based out-of-school setting	Learning intervention based on a Mars and Space exhibition was designed according to STEAM-education (Science, Technology, Engineering, Art and Mathematics) principles and practices in order to bridge the gap between formal and informal learning. The cognitive learning of 12-year-old students in Finland (N = 306) showed a sustained level for a six months period. The results of this study provided…	Salmi, Hannu S.; Thuneberg, Helena; Bogner, Franz X.	2020					0	INTERACTIVE LEARNING ENVIRONMENTS	Article			WoS	10.1080/10494820.2020.1823856
Kinect TEAM: Kinesthetic Learning Applied to Mathematics Using Kinect	The human interaction with computer can be used to create a wide range of learning technics that can be visual, animated, or interactive. Kinect can support kinesthetic pedagogical practices that can benefit students of mathematics, having also the potential of increase classroom participation, and improve the motivation of learning math. Kinect is a device development by Microsoft, originally de…	Ocampo Orona, Hector Manuel; Silva Maldonado, Guillermo; Salinas Martinez, Norma Patricia	2015	75		169	172	3	2015 INTERNATIONAL CONFERENCE VIRTUAL AND AUGMENTED REALITY IN EDUCATION	Article			WoS	10.1016/j.procs.2015.12.234
Learning First Aid with a Video Game	Any citizen can be involved in a situation that requires basic first aid knowledge. For this reason, it is important to be trained in this kind of activity. Serious games have been presented as a good option to integrate entertainment into the coaching process. This work presents a video game for mobile platforms which facilitate the formation and training in the PWA (Protect, Warn, Aid) first ai…	Rebollo, Cristina; Gasch, Cristina; Remolar, Inmaculada; Delgado, Daniel	2021	11	24			0	APPLIED SCIENCES-BASEL	Article			WoS	10.3390/app112411633
Learning History Using Virtual and Augmented Reality	Master lectures of history are usually quite boring for the students, and to keep their attention requires a great effort from teachers. Virtual and Augmented Reality have a clear potential in education and can solve this problem. Serious games that use immersive technologies allow students to visit and interact with environments dated in different ages. Taking this in mind, this article presents…	Remolar, Inmaculada; Rebollo, Cristina; Fernandez-Moyano, Jon A.	2021	10	11			0	COMPUTERS	Article			WoS	10.3390/computers10110146
Library of 3D Visual Teaching Tools for the Chemistry Classroom Accessible via Sketchfab and Viewable in Augmented Reality	Through the implementation of the free website/smartphone application Sketchfab, we have found a simple means to introduce 3D visual tools into the chemistry classroom. Sketchfab stores 3D models and animations with free crossplatform accessibility. Blender is a free 3D modeling tool that has been used to prepare models and animations for dissemination via Sketchfab. By combining these two tools,…	Aristov, Michael M.; Moore, John W.; Berry, John F.	2021	98	9	3032	3037	5	JOURNAL OF CHEMICAL EDUCATION	Article			WoS	10.1021/acs.jchemed.1c00460
Making the invisible observable by Augmented Reality in informal science education context	The aim of the study was to analyse learning using Augmented Reality (AR) technology and the motivational and cognitive aspects related to it in an informal learning context. The 146 participants were 11- to 13-year-old Finnish pupils visiting a science centre exhibition. The data, which consisted of both cognitive tasks and self-report questionnaires, were collected using a pre- post-test design…	Salmi, Hannu; Thuneberg, Helena; Vainikainen, Mari-Pauliina	2017	7	3	253	268	15	INTERNATIONAL JOURNAL OF SCIENCE EDUCATION PART B-COMMUNICATION AND PUBLIC ENGAGEMENT	Article			WoS	10.1080/21548455.2016.1254358
MicroWorld: An Augmented-Reality Arabian App to Learn Atomic Space	The visualization of objects of an abstract nature has always been a challenge for chemistry learners. Thus, augmented reality (AR) and virtual reality (VR) have been heavily invested in as immersive learning methods for these concepts. This study targets the segment of the chemistry curriculum involving the chemical elements of the periodic table. For this purpose, we developed the AR educationa…	Alrige, Mayda; Bitar, Hind; Al-Suraihi, Waad; Bawazeer, Kholoud; Al-Hazmi, Ekram	2021	9	3			0	TECHNOLOGIES	Article			WoS	10.3390/technologies9030053
Mixed Assessment of Virtual Serious Games Applied in Architectural and Urban Design Education	The creation and usage of serious games on virtual reality (VR) and/or interactive platforms for the teaching of architecture, construction, urban planning, and other derived areas, such as security and risk prevention, require design processes, studies, and research that lead to further consolidation expansion. In that sense, this paper presents two main aims developed: the improvement of a virt…	Fonseca, David; Cavalcanti, Janaina; Pena, Enric; Valls, Victor; Sanchez-Sepulveda, Monica; Moreira, Fernando; Navarro, Isidro; Redondo, Ernesto	2021	21	9			0	SENSORS	Article			WoS	10.3390/s21093102
M-learning and Augmented Reality: A Review of the Scientific Literature on the WoS Repository	Augmented reality emerges as a tool, on which it is necessary to examine its real educational value. This paper shows the results of a bibliometric analysis performed on documents collected from the Web of Science repository, an Internet service that concentrates bibliographic information from more than 7,000 institutions. Our analysis included an overall universe of 12,000 indexed journals and 1…	Fombona, Javier; Pascual-Sevillano, Maria-Angeles; Gonzalez-Videgaray, MariCarmen	2017	25	52	63	71	8	COMUNICAR	Article			WoS	10.3916/C52-2017-06
MOBILE AUGMENTED REALITY: Exploring a new genre of learning	The proliferation of smartphones provides easy access to experience augmented reality (AR), which has fundamentally shifted the conversation around educational technology both in and out of classrooms. Early research on this new genre of teaching and learning afforded by AR has shown to improve and/or increase learning performance, learning motivation, student engagement, and positive attitudes (…	Litts, Breanne K.; Lewis, Whitney E.	2018	22	3	5	9	4	GETMOBILE-MOBILE COMPUTING & COMMUNICATIONS REVIEW	Article			WoS
MOBILE-BASED AUGMENTED REALITY FOR LEARNING 3-DIMENSIONAL SPATIAL BATIK-BASED OBJECTS	This study aims to develop an Android-based application in learning Batik to improve spatial intelligence of students in Indonesia. Along with the application development, pre-test and post-test are also administered to see whether students' spatial intelligence improves or not. The results show that the application is user-friendly since almost all students have Android-based smartphones so that…	Widiaty, Isma; Riza, Lala Septem; Danuwijaya, Ari Arifin; Hurriyati, Ratih; Mubaroq, Sugeng Rifqi	2017	12		12	22	10	JOURNAL OF ENGINEERING SCIENCE AND TECHNOLOGY	Article			WoS
Model-based training of manual procedures in automated production systems	Maintenance engineers deal with increasingly complex automated production systems, characterized by increasing computerization or the addition of robots that collaborate with human workers. The effects of changing or replacing components are difficult to assess since there are complex interdependencies between process parameters and components. The introduction of models that describe such depend…	Loch, Frieder; Koltun, Gennadiy; Karaseva, Victoria; Pantfoerder, Dorothea; Vogel-Heuser, Birgit	2018	55		212	223	11	MECHATRONICS	Article			WoS	10.1016/j.mechatronics.2018.05.010
MoleculARweb: A Web Site for Chemistry and Structural Biology Education through Interactive Augmented Reality out of the Box in Commodity Devices	Augmented/virtual realities (ARs/VRs) promise to revolutionize STEM education. However, most easy-to-use tools are limited to static visualizations, which limits the approachable content, whereas more interactive and dynamic alternatives require costly hardware, preventing large-scale use and evaluation of pedagogical effects. Here, we introduce https://MoleculARweb.epfl.ch, a free, open-source w…	Rodriguez, Fabio Cortes; Frattini, Gianfranco; Krapp, Lucien F.; Martinez-Hung, Hassan; Moreno, Diego M.; Roldan, Mariana; Salomon, Jorge; Stemkoski, Lee; Traeger, Sylvain; Dal Peraro, Matteo; Abriata, Luciano A.	2021	98	7	2243	2255	12	JOURNAL OF CHEMICAL EDUCATION	Article			WoS	10.1021/acs.jchemed.1c00179
On data-driven decision-making for quality education	Effective quality education is one of the most efficient tools to empower individuals and help them out of poverty and exclusion. The paper is aimed to present and analyse data-driven decision making methodology to evaluate suitability, acceptance and use of innovative technologies to enhance the quality of education. Analysed example of those innovative technologies is Augmented Reality (AR). AR…	Kurilovas, Eugenijus	2020	107				0	COMPUTERS IN HUMAN BEHAVIOR	Article			WoS	10.1016/j.chb.2018.11.003
Online Periodic Table: A Cautionary Note	The purpose of this study was (a) to evaluate ten online periodic table sources for their accuracy and (b) to compare the types of information and links provided to users. Limited studies have been reported on online periodic table (Diener and Moore 2011; Slocum and Moore in J Chem Educ 86(10):1167, 2009). Chemistry students' understanding of periodic table is vital for their success in chemistry…	Izci, Kemal; Barrow, Lloyd H.; Thornhill, Erica	2013	22	4	402	417	15	JOURNAL OF SCIENCE EDUCATION AND TECHNOLOGY	Article			WoS	10.1007/s10956-012-9402-z
Perseverations of the academy: A survey of wearable technologies applied to autism intervention	The Combating Autism Act of 2006 and its reauthorization in 2014 produced unprecedented interest in autism research. Computer Science researchers have devoted considerable attention to applying wearable technologies to existing autism interventions, as well as producing new forms of intervention. Many of these applications base their approach in popular conceptions of autism, leading the work to …	Williams, Rua M.; Gilbert, Juan E.	2020	143				0	INTERNATIONAL JOURNAL OF HUMAN-COMPUTER STUDIES	Article			WoS	10.1016/j.ijhcs.2020.102485
Picsar (Physics Augmented Reality) as a Learning Media to Practice Abstract Thinking Skills in Atomic Model	The research aimed at developing an augmented reality-based learning media to train abstract thinking skills that are feasible (practical and effective). Development research using the ADDIE model (Analysis, Design, Develop, Implementation, and Evaluation) guided the research methodology. Specifically, a one-shot case study was utilised in the research trial design. In the Spring Semester 2019, t…	Nandyansah, W.; Suprapto, N.; Mubarok, H.	2020	1491				0	SEMINAR NASIONAL FISIKA (SNF) UNESA 2019	Article			WoS	10.1088/1742-6596/1491/1/012049
PicsAR: A Physics Visualisation to Enhance Students' Thinking Skills in Abstract Concepts	The aim of the research was to visualise abstract physics concepts through a PicsAR (Physics Augmented Reality) application to enhance students' thinking skills in abstract concepts. Previously, the researchers developed the PicsAR by utilising Research and Development (R & D) design with an ADDLE model (Analysis, Design, Develop, Implementation, and Evaluation) and reported through previous publ…	Suprapto, N.; Nandyansah, W.	2021	1805				0	SEMINAR NASIONAL FISIKA (SNF) UNESA 2020	Article			WoS	10.1088/1742-6596/1805/1/012024
Probability learning in mathematics using augmented reality: impact on student's learning gains and attitudes	The development of Augmented Reality technologies has enabled students to learn in an environment that combines learning resources from the real and digital world. This paper integrates three mobile Augmented Reality-based applications into a series of mathematics lessons on probabilities in a junior high school. This paper aims to examine how mobile AR-based learning applications affect students…	Cai, Su; Liu, Enrui; Shen, Yang; Liu, Changhao; Li, Shuhui; Shen, Yihua	2020	28	5	560	573	13	INTERACTIVE LEARNING ENVIRONMENTS	Article			WoS	10.1080/10494820.2019.1696839
Reading an augmented reality book: An exploration of learners' cognitive load, motivation, and attitudes	Since augmented reality (AR) has been increasingly applied in education recently, the investigation of students' learning experiences with AR could be helpful for educators to implement AR learning. With a quantitative survey using three questionnaires, this study explored the relationships among 153 students' perceived cognitive load, motivation, and attitudes of perceived control, perceived use…	Cheng, Kun-Hung	2017	33	4	53	69	16	AUSTRALASIAN JOURNAL OF EDUCATIONAL TECHNOLOGY	Article			WoS	10.14742/ajet.2820
Reality matters? exploring a tangible user interface for augmented-reality-based fire education	When fire disasters are imminent, disaster prevention measures and relief plans are critical. However, fire education to equip civilians with the know-how to cope with various emergencies and protect themselves is perhaps more important. To provide learning materials which are interesting, appealing, flexible, safe, and efficient for fire education, this study adopts an augmented reality (AR) tec…	Huang, Hsiu-Mei; Huang, Tien-Chi; Cheng, Ching-Yu	2021					0	UNIVERSAL ACCESS IN THE INFORMATION SOCIETY	Article			WoS	10.1007/s10209-021-00808-0
RealityConvert: a tool for preparing 3D models of biochemical structures for augmented and virtual reality	Motivation: There is a growing interest for the broad use of Augmented Reality (AR) and Virtual Reality (VR) in the fields of bioinformatics and cheminformatics to visualize complex biological and chemical structures. AR and VR technologies allow for stunning and immersive experiences, offering untapped opportunities for both research and education purposes. However, preparing 3D models ready to …	Borrel, Alexandre; Fourches, Denis	2017	33	23	3816	3818	2	BIOINFORMATICS	Article			WoS	10.1093/bioinformatics/btx485
Relationship between student profile, tool use, participation, and academic performance with the use of Augmented Reality technology for visualized architecture models	In this study, we describe the implementation and evaluation of an experiment with Augmented Reality (AR) technology in the visualization of 3D models and the presentation of architectural projects by students of architecture and building engineering. The proposal is based on the premise that the technology used in AR, such as mobile devices, is familiar to the student. When used in a collaborati…	Fonseca, David; Marti, Nuria; Redondo, Ernesto; Navarro, Isidro; Sanchez, Albert	2014	31		434	445	11	COMPUTERS IN HUMAN BEHAVIOR	Article			WoS	10.1016/j.chb.2013.03.006
Research trends in the use of augmented reality in science education: Content and bibliometric mapping analysis	The aim of this study was to reveal research trends over the last six years by content analysis and to examine bibliometric results of articles related to the use of augmented reality (AR) in science education. For bibliometric mapping analysis, a total of 147 articles were accessed and for content analysis, a total of 79 articles published between 2013 and 2018 years were included from the Web o…	Arici, Faruk; Yildirim, Pelin; Caliklar, Seyma; Yilmaz, Rabia M.	2019	142				0	COMPUTERS & EDUCATION	Article			WoS	10.1016/j.compedu.2019.103647
Student worksheet with augmented reality technology: media to construct higher order thinking skills of high school students in elasticity topic	The learning process in high school requires scientific learning to construct Higher-Order Thinking Skills (HOTS). The purpose of this research is to produce student worksheet equipped with Augmented Reality (AR) technology as a media to construct HOTS for high-school students. This research used the Dick and Carey model approach. The worksheet has been produced for physics subject, and it has in…	Bakri, F.; Pratiwi, S.; Muliyati, D.	2020	1521				0	INTERNATIONAL CONFERENCE ON MATHEMATICS AND SCIENCE EDUCATION 2019 (ICMSCE 2019)	Article			WoS	10.1088/1742-6596/1521/2/022033
Students as Designers of Augmented Reality: Impact on Learning and Motivation in Computer Science	In this study, we report findings from the PCBuildAR project, in which students developed augmented reality (AR) artifacts following a guided design-based learning (DBL) approach. Sixty-two students participated in the study and were either in their first year to learn about computer science or were more experienced computer science students. In terms of learning performance, only the first-year …	Buchner, Josef; Kerres, Michael	2021	5	8			0	MULTIMODAL TECHNOLOGIES AND INTERACTION	Article			WoS	10.3390/mti5080041
Students' Context-Specific Epistemic Justifications, Prior Knowledge, Engagement, and Socioscientific Reasoning in a Mobile Augmented Reality Learning Environment	We engaged 47 eighth-grade students in a newly developed learning environment that integrates mobile augmented reality (AR) technology to support students' learning of nuclear energy use and radiation pollution, a topic related to a socioscientific issue (SSI) that involves complex reasoning considering scientific evidence and multiple perspectives. We employ the partial least squares structural …	Chang, Hsin-Yi; Liang, Jyh-Chong; Tsai, Chin-Chung	2020	29	3	399	408	9	JOURNAL OF SCIENCE EDUCATION AND TECHNOLOGY	Article			WoS	10.1007/s10956-020-09825-9
Students worksheet with augmented reality media: scaffolding higher order thinking skills of high school students on uniform accelerated motion topic	Higher-Order Thinking Skills (HOTS) are needed to enhance the characters of students. The scaffolding is required to train student's HOTS. This article will describe the development of the student's worksheet with augmented reality (AR) media as a scaffolding to train student's HOTS. The method used for this research is the research and development with Dick and Carey's model approach. AR student…	Bakri, F.; Wulandari, S.; Muliyati, D.	2020	1521				0	INTERNATIONAL CONFERENCE ON MATHEMATICS AND SCIENCE EDUCATION 2019 (ICMSCE 2019)	Article			WoS	10.1088/1742-6596/1521/2/022040
Study of Augmented Reality Applications Use in Education and Its Effect on the Academic Performance	Augmented reality (AR) applications can be used in almost all education and training environments. In this study, it reveals the relationship between perceived usefulness, utility and attitudes regarding the use of AR applications in educational environments as well as the relationship between attitude levels and academic achievements. It also reveals the effect of AR application use on academic …	Kaya, Omer Sami; Bicen, Huseyin	2019	17	3	25	36	11	INTERNATIONAL JOURNAL OF DISTANCE EDUCATION TECHNOLOGIES	Article			WoS	10.4018/IJDET.2019070102
Study on enhancing AIoT computational thinking skills by plot image-based VR	Due to their applications on varied and complex issues, Artificial Intelligence (AI) and Internet of Things (IoT) (collectively, AIoT) have become popular new-generation courses, but the learning of such courses needs to consider actual situations and to analyze complicated problems, making it difficult for students to improve their academic performance. The concept of computational thinking educ…	Lai, Ying-Hsun; Chen, Shih-Yeh; Lai, Chin-Feng; Chang, Yao-Chung; Su, Yu-Sheng	2021	29	3	482	495	13	INTERACTIVE LEARNING ENVIRONMENTS	Article			WoS	10.1080/10494820.2019.1580750
Survey of use mobile augmented reality for teaching materials	This study discusses the review of the literature focuses on the use of Augmented Reality (AR) as a teaching material. Authors conducted a review 20 articles which were published from 2008 to 2018. Design studies also found a variety of experiments such as data, analysis, action research, surveys, mixed methods, and Research and Development. This review found that the use of AR as a teaching mate…	Fadhil, M.; Sumardi, K.	2019	1375				0	ANNUAL CONFERENCE OF SCIENCE AND TECHNOLOGY	Article			WoS	10.1088/1742-6596/1375/1/012085
Survey: Using Augmented Reality to Improve Learning Motivation in Cultural Heritage Studies	Cultural Heritage (CH) refers to the representation of historical places and traditional customs of a specific city or country. Its principal aim is to transmit to future generations how their ancestors lived, and what their customs and buildings were like, etc. Nowadays, there are different technology systems and research investigations that are focused on CH education that use augmented reality…	Gonzalez Vargas, Juan Camilo; Fabregat, Ramon; Carrillo-Ramos, Angela; Jove, Teodor	2020	10	3			0	APPLIED SCIENCES-BASEL	Article			WoS	10.3390/app10030897
Surveying Students' Conceptions of Learning Science by Augmented Reality and their Scientific Epistemic Beliefs	Previous studies have addressed the positive influences of augmented reality (AR) on science learning. However, few studies have explored how learners consider learning science by such an emerging technology, particularly from the perspectives of conceptions of learning. This study therefore aimed to develop a survey to understand students' conceptions of learning science by AR (CLSAR) considerin…	Cheng, Kun-Hung	2018	14	4	1147	1159	12	EURASIA JOURNAL OF MATHEMATICS SCIENCE AND TECHNOLOGY EDUCATION	Article	augmented reality; conceptions of learning; scientific epistemic beliefs; learning phenomena; learning experience	HIGH-SCHOOL-STUDENTS; EPISTEMOLOGICAL BELIEFS; BIOLOGY; TAIWAN	WoS	10.29333/ejmste/81811
Sustainable Education Using Augmented Reality in Vocational Certification Courses	In the field of vocational education, no studies have examined the use of augmented reality (AR) learning technologies in the teaching of cosmetology. However, this study proposed the Makeup AR learning approach and conducted a quasi-experiment to examine the interaction effect between said approach and students with active and reflective learning styles. The research participants were 70 student…	Lee, Chia-Jung; Hsu, Yen	2021	13	11			15	SUSTAINABILITY	Article	augmented reality; mobile learning approach; learning technologies; learning effectiveness; learning motivation; self-efficacy; cognitive load	CONCEPT MAP; STUDENTS; ATTRACTIVENESS; SMARTPHONES; PERCEPTIONS; QUALITY; SYSTEMS; STYLES; TRENDS; FACE	WoS	10.3390/su13116434
Systematic review and meta-analysis of augmented reality in educational settings	Augmented reality (AR) is an important technology to enhance learning experiences. Many studies have been conducted to establish the tendencies, affordances and challenges of this technology in educational settings. However, these studies have little analyzed important issues such as the special needs of specific users or the impact of AR on education through the quantitative analysis of the data…	Garzon, Juan; Pavon, Juan; Baldiris, Silvia	2019	23	4	447	459	12	VIRTUAL REALITY	Article			WoS	10.1007/s10055-019-00379-9
Tablet-based AR technology: Impacts on students' conceptions and approaches to learning mathematics according to their self-efficacy	Most studies of Augmented Reality (AR) in education have considered students' learning outcomes and motivation. Previous studies have revealed that AR has the potential to help students learn abstract conceptions in mathematics. In this paper, a series of statistics and probability lessons using AR installed on tablets was designed and developed to examine the effect of the AR technology by compa…	Cai, Su; Liu, Enrui; Yang, Yang; Liang, Jyh-Chong	2019	50	1	248	263	15	BRITISH JOURNAL OF EDUCATIONAL TECHNOLOGY	Article		HIGH-SCHOOL-STUDENTS; AUGMENTED REALITY; EPISTEMOLOGICAL BELIEFS; GEOMETRY EDUCATION; SCIENCE; STATISTICS	WoS	10.1111/bjet.12718
Teaching based on augmented reality for a technical creative design course	Student creativity is currently attracting considerable attention. An increasing number of high schools in China are trying to improve the learning motivation and creativity of students, as well as the teaching efficiency of creative design, by introducing augmented reality (AR) technology into creative design courses. However, many teachers have only limited knowledge of AR, and software develop…	Wei, Xiaodong; Weng, Dongdong; Liu, Yue; Wang, Yongtian	2015	81		221	234	13	COMPUTERS & EDUCATION	Article			WoS	10.1016/j.compedu.2014.10.017
Techno-pedagogical resources to support teaching: Augmented reality as a dynamic tool for the substitute teacher	Current education is marked by a process of technological updating, with augmented reality (AR) being one of the technologies with the greatest projection in the educational field. It is an innovative technique that generates an intermediate reality between the physical environment and the virtual world, through the conversion of everyday objects to digital elements in 3D, allowing its users to i…	Lopez Belmonte, Jesus; Pozo Sanchez, Santiago; Fuentes Cabrera, Arturo	2019		12	122	136	14	IJERI-INTERNATIONAL JOURNAL OF EDUCATIONAL RESEARCH AND INNOVATION	Article			WoS
The development and validation of the ARI questionnaire: An instrument for measuring immersion in location-based augmented reality settings	Location-aware Augmented Reality (AR) applications are often argued to provide users with immersive experiences that are situated in the real world. Immersion, which can be seen as a form of cognitive and emotional absorption, has been asserted to promote enjoyment, engagement in a task and even learning. However, such claims remain largely unsubstantiated due to the lack of validated instruments…	Georgiou, Yiannis; Kyza, Eleni A.	2017	98		24	37	13	INTERNATIONAL JOURNAL OF HUMAN-COMPUTER STUDIES	Article			WoS	10.1016/j.ijhcs.2016.09.014
The Educational Potential of Augmented Reality Technology: Experiences of Instructional Designers and Practitioners	In this study, the educational potential of the augmented reality (AR) technology was investigated in the context of the instructional designers and practitioners' experiences. Within this scope, intrinsic case study design was used in this study. 42 instructional designers and 10 practitioners participated in the research. The data were collected using open-ended questionnaire from instructional…	Kocak, Omer; Yilmaz, Rabia M.; Kucuk, Sevda; Goktas, Yuksel	2019		15	17	36	19	JOURNAL OF EDUCATION AND FUTURE-EGITIM VE GELECEK DERGISI	Article			WoS	10.30786/jef.396286
The Effect Assessment of Reading Experience and Use Intention for AR Interactive Device	This research has designed the Interactive Device - Food Island with the intention of promoting the concept of food safety in an interactive way. In order to examine the value of interactive devices in the aspect of the reading experience and the purpose of reuse. This research will ask people to take the Interactive Device survey to explore the reading experience. This research has obtained 192 …	Chang, Yuh-Shihng	2018	14	1	531	542	11	EURASIA JOURNAL OF MATHEMATICS SCIENCE AND TECHNOLOGY EDUCATION	Article			WoS	10.12973/ejmste/80611
The effect of using augmented reality and sensing technology to teach magnetism in high school physics	The purpose of this study is to investigate the effect of MagAR, an instructional material for teaching magnetism using augmented reality and sensing technology, on students' academic achievement and learning process, and to identify students' views about augmented reality. An embedded mixed-method approach was employed in this study. The study's results suggest that AR learning environments are …	Abdusselam, Mustafa Serkan; Karal, Hasan	2020	29	4	407	424	17	TECHNOLOGY PEDAGOGY AND EDUCATION	Article			WoS	10.1080/1475939X.2020.1766550
The effectiveness of the use of augmented reality in anatomy education: a systematic review and meta-analysis	The use of Augmented Reality (AR) in anatomical education has been promoted by numerous authors. Next to financial and ethical advantages, AR has been described to decrease cognitive load while increasing student motivation and engagement. Despite these advantages, the effects of AR on learning outcome varies in different studies and an overview and aggregated outcome on learning anatomy is lacki…	Bolek, Kerem A.; De Jong, Guido; Henssen, Dylan	2021	11	1			0	SCIENTIFIC REPORTS	Article			WoS	10.1038/s41598-021-94721-4
The effects of an augmented reality based magnetic experimental tool on students' knowledge improvement and cognitive load	While the use of experiments is important for developing students' scientific knowledge and skills, challenges may arise when teachers and students are conducting experiments in class, such as non-reusable experimental resources, safety issues and difficulties simulating some specific effects. Augmented reality (AR) technology affords an alternative approach to conducting experiments by bringing …	Liu, Qingtang; Yu, Shufan; Chen, Wenli; Wang, Qiyun; Xu, Suxiao	2021	37	3	645	656	11	JOURNAL OF COMPUTER ASSISTED LEARNING	Article			WoS	10.1111/jcal.12513
The effects of an augmented-reality ubiquitous writing application: a comparative pilot project for enhancing EFL writing instruction	The use of technology such as online software has been examined in English as a foreign language (EFL) writing contexts. However, few studies have incorporated context-aware ubiquitous technology into EFL writing instruction. To develop multimodal and digital literacy of target EFL undergraduates in this pilot project, the researchers designed and implemented an augmented-reality context-aware ub…	Lin, Vivien; Liu, Gi-Zen; Chen, Nian-Shing	2020					0	COMPUTER ASSISTED LANGUAGE LEARNING	Article			WoS	10.1080/09588221.2020.1770291
The effects of augmented reality on students' academic achievement and motivation in a biology course	This study aimed to investigate the effects of augmented reality (AR) activities on students' academic achievement and motivation in a biology course. For this purpose, a mixed study was conducted, and a pretest and posttest control group model was used. In addition, the opinions of the experimental group students and the teacher about the AR activities were taken, and classroom observations were…	Erbas, Cagdas; Demirer, Veysel	2019	35	3	450	458	8	JOURNAL OF COMPUTER ASSISTED LEARNING	Article			WoS	10.1111/jcal.12350
The effects of combining virtual laboratory and advanced technology research laboratory on university students' conceptual understanding of electron microscopy	Development and evaluation of a teaching-learning activity in 4th year Forensic Physics course of Degree in Criminology was based on different combinations of a virtual laboratory and a research laboratory as teaching spaces. Students explored in detail the components and functioning of an electron microscope using both an online suite of education tools and an advanced scanning electron microsco…	Hurtado-Bermudez, S; Romero-Abrio, A						16	INTERACTIVE LEARNING ENVIRONMENTS	Article; Early Access	Electron microscopy; virtual laboratory; criminology; scientific career; students' interest; forensic physics	LEARNING OUTCOME ACHIEVEMENT; HIGH-SCHOOL-STUDENTS; HANDS-ON; SCIENCE LABORATORIES; AUGMENTED REALITY; INQUIRY SKILLS; SELF-EFFICACY; EDUCATION; MOTIVATION; REMOTE	WoS	10.1080/10494820.2020.1821716
The effects of spherical video-based virtual reality implementation on students' natural science learning effectiveness	With the continuous development and innovation of information technology, virtual reality (VR) has become an important topic of education technology in recent years. VR is not only applied in many industries, but is also used by scholars for education applications as it enables students to have an immersive learning experience to enhance their learning effectiveness and motivation. Therefore, thi…	Chang, Shao-Chen; Hsu, Ting-Chia; Chen, Yen-Ni; Jong, Morris Siu-yung	2020	28	7	915	929	14	INTERACTIVE LEARNING ENVIRONMENTS	Article			WoS	10.1080/10494820.2018.1548490
The Emergence of Technology in Physical Education: A General Bibliometric Analysis with a Focus on Virtual and Augmented Reality	Technology has been gradually introduced into our society, and the field of education is no exception due to technology's ability to improve the teaching-learning process. Furthermore, within the area of physical education (PE), its importance has been highlighted by the existence of specific apps for physical activity that can be used inside and outside the classroom to assess physical condition…	Calabuig-Moreno, Ferran; Huertas Gonzalez-Serrano, Maria; Fombona, Javier; Garcia-Tascon, Marta	2020	12	7			0	SUSTAINABILITY	Article			WoS	10.3390/su12072728
The Enhancement of OSH Training with an Augmented Reality-Based App	Recent advances in training approaches and technology have identified the need to improve training in the field of occupational safety and health (OSH). While many researchers have examined the use of augmented reality (AR) and technology-based classrooms to enhance conventional training practices, quantitative evidence for their effectiveness and motivational impact remains scarce. To contribute…	Kamal, Ahmad A.; Junaini, Syahrul N.; Hashim, Abdul H.; Sukor, Faizal S.; Said, Muhammad F.	2021	17	13	120	134	14	INTERNATIONAL JOURNAL OF ONLINE AND BIOMEDICAL ENGINEERING	Article			WoS	10.3991/ijoe.v17i13.24517
The Impact of Augmented Reality and Virtual Reality Study Material in the Future of Learning: A Teamwork Experience	Mobile augmented reality offers important opportunities for learning. Moreover, it may represent new challenges for teachers and researchers. Implementing an augmented reality (AR) or a virtual reality (VR) learning experience involves the exploration of unusual pedagogical and technological boundaries. According to recent studies, it would be more productive to consider the augmented reality as …	Guazzaroni, Giuliana	2017			77	94	17	MOBILE TECHNOLOGIES AND AUGMENTED REALITY IN OPEN EDUCATION	Article			WoS	10.4018/978-1-5225-2110-5.ch004
The Impact of Training by Augmented Reality Technology on Creative Thinking and English-Language Learning Motivation of Students	This study aims to investigate the impact of training by Augmented Reality technology (AR) on Creative Thinking (CT) and English language Learning Motivation (LM) among nine middle-school female students. The objective here is purely practical and a semi-experimental method is employed along with control and experimental groups. The case consisting of two groups of 30 people (test and control) we…	Bagherpur, Masoumeh; Vakili, Khatoon; Emami, Tahereh; Eimery, Slimeh	2021	13	2	1230	1237	7	INTERNATIONAL JOURNAL OF EARLY CHILDHOOD SPECIAL EDUCATION	Article			WoS	10.9756/INT-JECSE/V13I2.211170
The Influences of the 2D Image-Based Augmented Reality and Virtual Reality on Student Learning	Virtual reality (VR) learning environments can provide students with concepts of the simulated phenomena, but users are not allowed to interact with real elements. Conversely, augmented reality (AR) learning environments blend real-world environments so AR could enhance the effects of computer simulation and promote students' realistic experience. However, AR-based learning environments had a lot…	Liou, Hsin-Hun; Yang, Stephen J. H.; Chen, Sherry Y.; Tarng, Wernhuar	2017	20	3	110	121	11	EDUCATIONAL TECHNOLOGY & SOCIETY	Article			WoS
The Use of Geometry Learning Media Based on Augmented Reality for Junior High School Students	Understanding the geometry especially of three-dimensional space is still considered difficult by some students. Therefore, a learning innovation is required to overcome students' difficulties in learning geometry. In this research, we developed geometry learning media based on augmented reality in android flatform's then it was implemented in teaching three-dimensional objects for some junior hi…	Rohendi, D.; Septian, S.; Sutarno, H.	2018	306				0	2ND INTERNATIONAL CONFERENCE ON INNOVATION IN ENGINEERING AND VOCATIONAL EDUCATION	Article			WoS	10.1088/1757-899X/306/1/012029
The wicked problem of teaching about wicked problems: Design thinking and emerging technologies in sustainability education	In this paper, we explore the system-level challenges found in sustainability-focused education and consider how the intersections of design thinking and emerging technologies in augmented and virtual reality (AVR) can help address these. More specifically, we highlight the role of experiences across the design thinking process for generating novel solutions to the types of wicked problems with w…	Earle, Andrew G.; Leyva-de la Hiz, Dante, I	2021	52	5	581	603	22	MANAGEMENT LEARNING	Article			WoS	10.1177/1350507620974857
Tracking the process and motivation of math learning with augmented reality	Although AR technology seems to be promising for helping students learn complicated and abstract concepts, whether the positive effects of this new technology can be applied to the learning of three-dimensional geometric concepts, and what factors might mediate its effectiveness are questions worth further investigation. This study used the eye-tracking method to examine middle school students' l…	Bhagat, Kaushal Kumar; Yang, Fang-Ying; Cheng, Chia-Hui; Zhang, Yan; Liou, Wei-Kai	2021	69	6	3153	3178	25	ETR&D-EDUCATIONAL TECHNOLOGY RESEARCH AND DEVELOPMENT	Article			WoS	10.1007/s11423-021-10066-9
Use of Augmented Reality for the Simulation of Basic Mechanical Physics Phenomena	The augmented reality (AR), has been cataloged like the technology that will have greater penetration in the education sector in the second decade of the XXI century. According to the report horizon 2016, the first research of AR in education point out a positive impact, in collaborative learning and autonomous learning; because it allows potentiating reality with virtual information that can be …	Morales, A. D.; Sanchez, S. A.; Pineda, C. M.; Romero, H. J.	2019	519				0	EXPOTECNOLOGIA 2018 RESEARCH, INNOVATION AND DEVELOPMENT IN ENGINEERING	Article			WoS	10.1088/1757-899X/519/1/012021
Using an augmented reality game to teach three junior high school students with intellectual disabilities to improve ATM use	Background Individuals with intellectual disabilities (ID) may have difficulties in performing daily living tasks. Among other daily living tasks, independent automated teller machine (ATM) skills are an essential life skill for people with intellectual disabilities. Materials and Methods Three junior high school students in a special education class participated in the experiment. We employed th…	Kang, Ya-Shu; Chang, Yao-Jen	2020	33	3	409	419	10	JOURNAL OF APPLIED RESEARCH IN INTELLECTUAL DISABILITIES	Article			WoS	10.1111/jar.12683
Using augmented reality to experiment with elements in a chemistry course	The use of augmented reality (AR) in education is an emerging trend aimed at improving students' learning outcomes and affective factors. This study further investigated the effects of AR learning activities combined with different approaches, including teacher-centered demonstration and student-centered hands-on, on the conceptual understanding of chemistry and interest in science. Participants …	Chen, Shih-Yeh; Liu, Shiang-Yao	2020	111				0	COMPUTERS IN HUMAN BEHAVIOR	Article	Augmented reality; Hands-on; Chemistry; Interest; Mobile; Collaborative	COLLABORATIVE KNOWLEDGE CONSTRUCTION; VIRTUAL MANIPULATIVES; SITUATIONAL INTEREST; STUDENT INTEREST; HANDS-ON; SCIENCE; INSTRUCTION; PERFORMANCE; AFFORDANCES; CONCEPTIONS	WoS	10.1016/j.chb.2020.106418
Using Augmented Reality to Stimulate Students and Diffuse Escape Game Activities to Larger Audiences	In a world engaged in a perpetual race for progress, augmented reality (AR) is a new frontier that has attracted much research attention in recent years. The generalization of smartphones and the miniaturization and democratization of connected gadgets are leading to new uses and new expectations. In this article, we provide an AR application to the trending educational activity of escape games i…	Estudante, Anabela; Dietrich, Nicolas	2020	97	5	1368	1374	6	JOURNAL OF CHEMICAL EDUCATION	Article	General Public; Chemical Engineering; Collaborative/Cooperative Learning; Communication/Writing; Humor/Puzzles/Games; Reactions; History/Philosophy; Inquiry-Based/Discovery Learning; Physical Properties; Student-Centered Learning	LAB; CHEMISTRY; MOBILE	WoS	10.1021/acs.jchemed.9b00933
Using augmented reality to support a software editing course for college students	This study aimed to explore whether integrating augmented reality (AR) techniques could support a software editing course and to examine the different learning effects for students using online-based and AR-based blended learning strategies. The researcher adopted a comparative research approach with a total of 103 college students participating in the study. The experimental group (E.G.) learned…	Wang, Y. -H.	2017	33	5	532	546	14	JOURNAL OF COMPUTER ASSISTED LEARNING	Article			WoS	10.1111/jcal.12199
Using Technologies as Virtual Environments for Computer Teaching: A Systematic Review	This research discusses the use of Augmented Reality, Virtual Reality and Mixed Reality technology applications in the learning process of relevant content to the Computer Science area. This systematic review aims to identify applications that use technologies to represent virtual environments and support the teaching and learning of Computer Science subjects. A protocol was elaborated and execut…	Batista, Alex Fernando; Thiry, Marcello; Goncalves, Rafael Queiroz; Fernandes, Anita	2020	19	2	201	221	20	INFORMATICS IN EDUCATION	Article			WoS	10.15388/infedu.2020.10
Using the Augmented Reality 3D Technique for a Convex Imaging Experiment in a Physics Course	Augmented Reality (AR) provides new possibilities for simulating teaching environments, experiencing teaching processes and promoting teaching interaction through certain teaching approaches, including virtual-real blended, real-time interactive or three-dimensional immersive. This paper first briefly introduces the present research status of implementing AR in education and then illustrates the …	Cai, Su; Chiang, Feng-Kuang; Wang, Xu	2013	29	4	856	865	9	INTERNATIONAL JOURNAL OF ENGINEERING EDUCATION	Article			WoS
Validity, practicality, and effectiveness development of biology textbooks integrated with augmented reality on high school students	The aim of this research was to produce a valid, practical, and effective biology textbook integrated with Augmented Reality (AR). The textbook development used the Define, Design, Development, and Dissemination (4D) model and the Analysis, Design, Development, Implementation, and Evaluation (ADDIE) model. The instruments used an expert verification sheet, teacher and student response sheets, and…	Mustami, Muhammad Khalifah; Syamsudduha, Siti; Safei; Ismail, Muhammad Ilyas	2019	11	2	187	200	13	INTERNATIONAL JOURNAL OF TECHNOLOGY ENHANCED LEARNING	Article			WoS	10.1504/IJTEL.2019.098789
Video-enriched Worksheet Based on Augmented Reality Technology: The Heat Experiment is Easier	Experimental learning requires media and teaching materials to support the learning process in the laboratory. This research resulted in a student worksheet model with video based on augmented reality (AR) to facilitate laboratory learning on the Heat topic. This research and development used the Dick and Carey model to produce media worksheets for student activities enriched with AR-based videos…	Bakri, Fauzi; Pratiwi, Shabrina; Muliyati, Dewi	2019	2169				0	8TH NATIONAL PHYSICS SEMINAR 2019	Article			WoS	10.1063/1.5132645
Virtual Reality: a Tool for Preservice Science Teachers to Put Theory into Practice	The purpose of the present study was to investigate, compare, and characterize interactive VR-based preservice science teacher clinical teaching environments with those of real-life teaching environments. Fifty-four college-aged students were assigned randomly to either real-life conditions or VR conditions. The main effect of the VR condition versus real-life was not statistically significant in…	Lamb, Richard; Etopio, Elisabeth A.	2020	29	4	573	585	12	JOURNAL OF SCIENCE EDUCATION AND TECHNOLOGY	Article			WoS	10.1007/s10956-020-09837-5
Visualization of Conics through Augmented Reality	In this short paper we want to share some advances of our broader project dealing with the integration of augmented reality technology for the learning of mathematics. On this occasion we present the conic sections, a subject taught in high school. We stress the importance of a visual and gestural perception in the process of mathematics learning, possible now through the didactic design with thi…	Salinas, Patricia; Pulido, Ricardo	2015	75		147	150	3	2015 INTERNATIONAL CONFERENCE VIRTUAL AND AUGMENTED REALITY IN EDUCATION	Article			WoS	10.1016/j.procs.2015.12.231
Visualizing 3D Molecular Structures Using an Augmented Reality App	We present a simple procedure to make an augmented reality app to visualize any chemical 3D model. The molecular structure may be based on crystallographic data or from computational modeling. This guide is made in such a way that no programming skills are needed, and the procedure uses free software and provides a way to visualize 3D structures that are normally difficult to comprehend in the 2D…	Eriksen, Kristina; Nielsen, Bjarne E.; Pittelkow, Michael	2020	97	5	1487	1490	3	JOURNAL OF CHEMICAL EDUCATION	Article			WoS	10.1021/acs.jchemed.9b01033
Writing an expository text using augmented reality: Students' performance and perceptions	Writing is a demanding task for learners in English as a foreign language (EFL) contexts. Students are not given sufficient practice opportunities in the classroom. Hence, they do not feel motivated to write or enjoy writing in English much, and they encounter difficulties in planning, organizing ideas, stating a clear purpose and choosing appropriate words to express their ideas while composing …	Koc, Ozge; Altun, Emin; Yuksel, H. Gulru	2021	27	1	845	866	21	EDUCATION AND INFORMATION TECHNOLOGIES	Article	Augmented-reality; English as a foreign language; Student perceptions; Writing skills	ENGLISH; INSTRUCTION; TECHNOLOGY; VOCABULARY; EDUCATION; IMPACT	WoS	10.1007/s10639-021-10438-x

## Sheet: Scopus_DB_Articles
Title	Abstract	Authors	Year	Volume	Issue	Page start	Page end	Page count	Source title	Document Type	Author Keywords	Index Keywords	Source	DOI
3D virtual itinerary for education using Google Earth as a tool for the recovery of the geological heritage of natural areas: Application in the "las Batuecas valley" Nature Park (Salamanca, Spain)	The objective of this study is to develop a methodology that enhances the value and position of the geological heritage of any natural area in the world using a 3D virtual itinerary. Field applications of this geological itinerary enable students to participate actively in teaching and learning theoretical concepts in the earth sciences and engineering. The educational resources, which include a …	Martínez-Graña A.M., González-Delgado J.A., Pallarés S., Goy J.L., Llovera J.C.	2014	6	12	8567	8591		Sustainability (Switzerland)	Article	3D virtual tour; Earth sciences; Educational computing; Google Earth; Interactive learning environments	Earth science; learning; pristine environment; questionnaire survey; secondary education; student; virtual reality; Castilla y Leon; Salamanca [Castilla y Leon]; Spain	Scopus	10.3390/su6128567
A case study of Augmented Reality simulation system application in a chemistry course	The comprehension of micro-worlds has always been the focus and the challenge of chemistry learning. Junior high school students' imaginative abilities are not yet mature. As a result, they are not able to visualize microstructures correctly during the beginning stage of chemistry learning. This study targeted "the composition of substances" segment of junior high school chemistry classes and, fu…	Cai S., Wang X., Chiang F.-K.	2014	37		31	40		Computers in Human Behavior	Article	Augmented Reality; Chemistry learning; Inquiry-based learning		Scopus	10.1016/j.chb.2014.04.018
A case study of the development of using augmented reality in teaching nature and life technology to a junior high school students in Southern Taiwan	This study used augmented reality software as a research tool for Junior High School Curriculum in the "Nature and Life Technology" field, designed a set of teaching units by using the augmented reality teaching system (ARTS). In this study, the researchers discussed how augmented reality technology can be applied into the field of Nature and Life Technology. The researchers used Lightning Studio…	Chen G.-J., Chen R.-S.	2018			145	148		Proceedings - 2018 1st International Cognitive Cities Conference, IC3 2018	Conference Paper	Augmented reality; Junior education; Nature and life technology	Augmented reality; Curricula; Electromagnetic induction; Students; Surveys; Augmented reality technology; Junior high schools; Learning attitudes; Learning motivation; Southern taiwan; Teaching materials; Teaching methods; Teaching systems; Engineering education	Scopus	https://www.scopus.com/inward/record.uri?eid=2-s2.0-85060393951&doi=10.1109%2fIC3.2018.00-41&partnerID=40&md5=e0844879678474c2a35a01c931a33b96
A context-aware progressive inquiry-based augmented reality system to improving students' investigation learning abilities for high school geography courses	Engaging students in constructing their knowledge during real-world observation and inquiry-based learning activities has been recognized as an important issue for improving students' learning achievement and motivation. However, researchers have indicated that due to a lack of effectively connection between observation in real-world and inquiry problems, it is a challenge to lead an effective ou…	Chu H.-C., Sung Y.-H.	2016			353	356		Proceedings - 2016 5th IIAI International Congress on Advanced Applied Informatics, IIAI-AAI 2016	Conference Paper	Augmented reality; Context-aware u-learning; Geography course; Progressive inquiry-based learning	Augmented reality; Education; Human computer interaction; Information science; Motivation; Students; Augmented reality systems; Augmented reality technology; Geography course; High school students; Inquiry-based learning; Learning achievement; Problem-solving abilities; U-learning; Problem solving	Scopus	https://www.scopus.com/inward/record.uri?eid=2-s2.0-84988869867&doi=10.1109%2fIIAI-AAI.2016.112&partnerID=40&md5=edaabfb882aa7abee9c478534b820d92
A design-centric approach for augmented reality collaboration	Due to the advances and development in computer technology, it is imperative for teachers to use digital tools to instruct students on subjects that are previously accomplished by traditional media and communication methods. The growth and spread of computer-assisted instructions stimulate design educators to develop pedagogically e?ective learning environments for traditionally studio-based desi…	Ko C.-H., Chang T.-C., Chen Y.-H., Hua L.-H.	2012	28	4	811	817		International Journal of Engineering Education	Article	ARToolKit; Augmented reality; Design education	ARToolKit; Communication method; Computer Assisted Instruction; Computer technology; Design collaboration; Design Education; Digital tools; Interdisciplinary collaborations; Interdisciplinary design; Learning achievement; Learning environments; Student learning; Augmented reality; Digital devices; Students; Design	Scopus
A Lightweight Mobile Outdoor Augmented Reality Method Using Deep Learning and Knowledge Modeling for Scene Perception to Improve Learning Experience	Mobile augmented reality (AR) technology creates realistic learning situations and a strong sense of immersion, which is conducive to enhance learning experience and stimulate learning motivation. However, existing mobile outdoor augmented reality applications generally have a complicated operation process and a mismatch between learning resources and corresponding scenes, which leads to a poor l…	Zhao G., Liu S., Zhu W.-J., Qi Y.-H.	2021	37	9	884	901		International Journal of Human-Computer Interaction	Article		Augmented reality; Learning systems; Object detection; Detection accuracy; Learning experiences; Learning motivation; Learning situation; Mobile augmented reality; Objective criteria; Outdoor augmented reality; Technology solutions; Deep learning	Scopus	10.1080/10447318.2020.1848163
A need analysis for the development of augmented reality based-geometry teaching instruments in junior high schools	Previous studies have shown that augmented reality (AR) is an interactive teaching media that can improve students' learning motivation and spatial ability. Many studies have discussed AR technology and GeoGebra App but there are no previous studies on developing and using GeoGebra AR-based teaching instruments to improve students' spatial abilities in mathematics. The purpose of this study to de…	Lainufar, Mailizar, Johar R.	2020	1460	1				Journal of Physics: Conference Series	Conference Paper		Augmented reality; Curricula; Education computing; Geometry; Surveys; Junior high schools; Learning motivation; Mathematics learning; Mathematics teacher; Need analysis; Spatial abilities; Students	Scopus	https://www.scopus.com/inward/record.uri?eid=2-s2.0-85081330751&doi=10.1088%2f1742-6596%2f1460%2f1%2f012034&partnerID=40&md5=61a77120cd5c8704b188126adab3ad22
A pilot study exploring augmented reality to increase motivation of Chinese college students learning English	With the advent and accelerated development of augmented reality (AR), an increasing number of studies have been conducted to test the effectiveness of this technique in education. Few, however, have investigated how AR might influence students' motivation toward the learning of a second language. To address this gap in the literature, we used a combination of convenience sampling and criterion s…	Li S., Chen Y., Whittinghill D., Vorvoreanu M.	2015	6	1	23	33		Computers in Education Journal	Article	ARCS Model; Augmented reality; English vocabulary learning; Learning motivation	Augmented reality; Computer aided instruction; Education computing; Motivation; ARCS model; Augmented reality technology; Learning motivation; Learning objectives; Open-ended questions; Semi structured interviews; Student motivation; Vocabulary learning; Students	Scopus
A Portable Augmented-Reality Anatomy Learning System Using a Depth Camera in Real Time	In this paper, we present an augmented reality learning system that uses the input of a depth camera to interactively teach anatomy to high school students. The objective is to exemplify human anatomy by displaying 3D models over the body of a person in real time, using the Microsoft Kinect depth camera. The users can see how bones, muscles, or organs are distributed in their bodies without the u…	Manrique-Juan C., Grostieta-Dominguez Z.V.E., Rojas-Ruiz R., Alencastre-Miranda M., Muñoz-Gómez L., Silva-Muñoz C.	2017	79	3	176	183		American Biology Teacher	Article	anatomy; augmented reality; depth camera; innovative education; interactive learning		Scopus	10.1525/abt.2017.79.3.176
A science history educational board game with augmented reality integrating collaborative problem solving and scaffolding strategies	While numerous studies have adapted computer simulation or digital games to support chemistry learning, these previous approaches were generally used to support learning the procedural knowledge of chemistry, such as experiment procedure. Nonetheless, chemistry history is mostly of declarative knowledge. Different approach should be taken to support learning chemistry history. Game-based learning…	Wang S.-M., Chen K.-T., Hou H.-T., Li C.-T.	2017			40	47		ICCE 2017 - 25th International Conference on Computers in Education: Technology and Innovation: Computer-Based Educational Systems for the 21st Century, Workshop Proceedings	Conference Paper	Augmented reality; Board game; Collaborative problem solving; Flow; Game-based learning	Augmented reality; Computer games; Educational technology; Engineering research; Knowledge based systems; Problem solving; Scaffolds; Students; Augmented reality technology; Board games; Cognitive scaffolding; Collaborative problem solving; Declarative knowledge; Flow; Game-based Learning; Senior high school students; E-learning	Scopus	https://www.scopus.com/inward/record.uri?eid=2-s2.0-85054163377&partnerID=40&md5=daf9378be2fd307e9d15387a3a783091
A Study of Augmented Reality in Learning, Memory and Learning Motivation: A Case Study of Practical Writing in Middle School Life	With the development of Augmented Reality (AR) technology, more and more research studies have explored the educational impact of AR technology applications. However, in the field of practical writing, few studies discussed the effectiveness of AR technology in Chinese idiom (inscription) learning. In this study we developed a Chinese idiom learning system, named Chinese Idioms Learning Card (CIL…	Ou Yang F.-C., Huang W.-T., Liao C.-J.	2018			958	959		Proceedings - 2018 7th International Congress on Advanced Applied Informatics, IIAI-AAI 2018	Conference Paper	Augmented Reality; Learning card; Practical writing	Augmented reality; Learning systems; Students; Game-based Learning; Junior high schools; Learning card; Learning motivation; Middle school; Research studies; Self-learning; Technology application; Engineering education	Scopus	https://www.scopus.com/inward/record.uri?eid=2-s2.0-85065189851&doi=10.1109%2fIIAI-AAI.2018.00200&partnerID=40&md5=bdd7fd058e3d4ef78ca2d9fc29b236bc
A study of campus butterfly ecology learning system based on augmented reality and mobile learning	This study used augmented reality and mobile learning technologies to design a virtual butterfly ecological environment for learning butterfly ecology. Students can breed virtual caterpillars on host plants using smart phones, and become familiar with butterflys life cycle by observing their growth. The virtual campus butterfly ecological environment can reduce the difficulty of building and mana…	Tarng W., Ou K.-L.	2012			62	66		Proceedings 2012 17th IEEE International Conference on Wireless, Mobile and Ubiquitous Technology in Education, WMUTE 2012	Conference Paper	augmented reality; context awareness; game-based learning; mobile learning; smart phone	Context- awareness; Context-Aware; Ecological environments; Game-based Learning; Host plants; Junior high schools; Learning environments; Mobile Learning; Students learning; Virtual campus; Augmented reality; Engineering education; Smartphones; Students; User interfaces; Ecology	Scopus	https://www.scopus.com/inward/record.uri?eid=2-s2.0-84860829819&doi=10.1109%2fWMUTE.2012.17&partnerID=40&md5=ba97e37db8d1d4eb548aefe9ce708c78
A Three-Tier Diagnostic Test to Assess Pre-Service Teachers' Misconceptions about Global Warming, Greenhouse Effect, Ozone Layer Depletion, and Acid Rain	This study describes the development and validation of a three-tier multiple-choice diagnostic test, the atmosphere-related environmental problems diagnostic test (AREPDiT), to reveal common misconceptions of global warming (GW), greenhouse effect (GE), ozone layer depletion (OLD), and acid rain (AR). The development of a two-tier diagnostic test procedure as described by Treagust constitutes the…	Arslan H.O., Cigdemoglu C., Moseley C.	2012	34	11	1667	1686		International Journal of Science Education	Article	Acid rain; Environmental education; Global warming; Misconceptions; Ozone layer depletion; Three-tier diagnostic assessment		Scopus	10.1080/09500693.2012.680618
A virtual experiment for learning the principle of daniell cell based on augmented reality	Chemistry is a science emphasizing both theory and experimentation. After learning the theoretical knowledge, experimental operation can help students understand chemical concepts and transform them into practical knowledge. Considering the safety issue and the lack of teaching time and experimental equipment, some teachers often choose to demonstrate an experiment instead of letting students con…	Tarng W., Lin Y.-J., Ou K.-L.	2021	11	2	1	24		Applied Sciences (Switzerland)	Article	Achievement test; Augmented reality; Empirical research; Inquiry-based learning; Johnstone’s triangle; Questionnaire survey; Scaffolds; Virtual experiment		Scopus	10.3390/app11020762
Affordances of augmented reality technology for science education: Views of secondary school students and science teachers	Using augmented reality (AR) in science education is one of the popular topics that have been researched in recent years. However, more qualitative studies are needed as the contributions of using AR in science education to the learning experience and knowledge construction can be better understood through qualitative research. Therefore, it is important to examine the opinions of teachers and st…	Arici F., Yilmaz R.M., Yilmaz M.	2021	3	5	1153	1171		Human Behavior and Emerging Technologies	Article			Scopus	10.1002/hbe2.310
Amplifications of learning: Use of mobile media devices among youth	Smart mobile devices like the iPhone, Android, Kindle Fire, and iPad have energized educators' interest in using mobile media for education. Applications from clickers to games to augmented reality game creation software are thriving in research settings, and in some cases schools, but relatively little is known about how youth use such devices for learning outside of school. This research study …	Squire K., Dikkers S.	2012	18	4	445	464		Convergence	Article	amplifications of learning; Apple iPhone; Education; educational technology; media; mobile 21st-century technology; school children; SCOT		Scopus	10.1177/1354856511429646
An integrated VR/AR framework for user-centric interactive experience of cultural heritage: The ArkaeVision project	The ArkaeVision project is aimed at enabling a new way of enjoying Cultural Heritage through a more engaging and culturally-qualified user experience. The main goal is the creation of a technological infrastructure for the permanent enhancement of cultural resources. Hence, ArkaeVision represents a user-centric integrated system able to offer different modalities of exploitation of Cultural Herit…	Bozzelli G., Raia A., Ricciardi S., De Nino M., Barile N., Perrella M., Tramontano M., Pagano A., Palombini A.	2019	15					Digital Applications in Archaeology and Cultural Heritage	Article	Augmented reality; Digital storytelling; Gamification; User experience design; Virtual reality		Scopus	10.1016/j.daach.2019.e00124
An interactive 5E learning cycle-based augmented reality system to improve students' learning achievement in a microcosmic chemistry molecule course	In this study, an interactive 5E learning cycle-based augmented reality system is proposed for conducting microcosmic Chemistry molecule learning activities. Augmented reality has been widely used for enhancing students' learning motivation. However, numerous studies have indicated that without effective learning strategies for helping students construct solid knowledge, their learning performanc…	Cheng S.-H., Chu H.-C.	2016			357	360		Proceedings - 2016 5th IIAI International Congress on Advanced Applied Informatics, IIAI-AAI 2016	Conference Paper	Augmented reality; High school education; Interactive 5E learning cycle; Microcosmic Chemistry molecule course	Augmented reality; E-learning; Information science; Learning systems; Molecules; Students; Augmented reality systems; Behavioral patterns; High school; Learning achievement; Learning performance; Microcosmic Chemistry molecule course; Mobile-learning system; Quantitative content analysis; Education	Scopus	https://www.scopus.com/inward/record.uri?eid=2-s2.0-84988835487&doi=10.1109%2fIIAI-AAI.2016.119&partnerID=40&md5=14f46d9786bc7ac664ac29c213a0579d
An interactive mobile augmented reality textbook for learning biology	This article describes the development of an interactive mobile augmented reality textbook (IMART) for high school students in learning biology. IMART aims to help students get a visual representation and deeper understanding of difficult and abstract biology concepts such as the topics of the circulatory system and the heart, lungs and pulmonary system, and human skeleton. This interactive tool …	Adnan N.H.	2018	10	2 Special Issue	1719	1725		Journal of Advanced Research in Dynamical and Control Systems	Article	Augmented Reality; Biology Education; Mobile Augmented Reality Textbook		Scopus
Application in augmented reality for learning mathematical functions: A study for the development of spatial intelligence in secondary education students	Spatial intelligence is an essential skill for understanding and solving real-world problems. These visuospatial skills are fundamental in the learning of different Science, Technology, Engineering and Mathematics (STEM) subjects, such as Technical Drawing, Physics, Robotics, etc., in order to build mental models of objects or graphic representations from algebraic expressions, two-dimensional de…	Del Cerro Velázquez F., Méndez G.M.	2021	9	4	1	19		Mathematics	Article	Augmented reality; Geogebra AR; Mathematics; Secondary education; Spatial intelligence; STEM		Scopus	10.3390/math9040369
Application of augmented reality in museums – Factors influencing the learning motivation and effectiveness	Technology advancement has led to the successful and broad application of augmented reality approach in museums. Several literature works have supported the influence of augmented reality in education. However, relatively few studies have been carried out on augmented reality in museum and relevant educational influence. Thus, this study aims to identify educational effectiveness by employing aug…	Chen C.-A., Lai H.-I.	2021	104	3				Science Progress	Article	augmented reality; empirical; learning effectiveness; learning motivation; Museum	information center; learning; motivation; Augmented Reality; Learning; Motivation; Museums	Scopus	10.1177/00368504211059045
Application of augmented reality to physics practicum to enchane students’ understanding of concepts	The purpose of this study is to increase understanding of physics conceps through the application of physics laboratory based Augmented Reality. The participants of this research were 37 junior high school students in one of the schools in Garut. The research method used is mixed method with embedded experimental one group pre-test posttest design. The data obtained was quantitative and qualitati…	Amelia R., Azizah R.S.N., Suwandi A.R., Amalia I.F., Ismail A.	2020	9	3	1128	1131		International Journal of Scientific and Technology Research	Article	Augmented Reality; Physics Lab; Understanding physics concepts		Scopus
Applications of augmented reality-based natural interactive learning in magnetic field instruction	Educators must address several challenges inherent to the instruction of scientific disciplines such as physics -- expensive or insufficient laboratory equipment, equipment error, difficulty in simulating certain experimental conditions. Augmented reality (AR) can be a promising approach to address these challenges. In this paper, we discuss the design and implementation of an AR and motion-sensi…	Cai S., Chiang F.-K., Sun Y., Lin C., Lee J.J.	2017	25	6	778	791		Interactive Learning Environments	Article	Augmented reality; learning environment; magnetic field; motion sensing; natural interaction		Scopus	10.1080/10494820.2016.1181094
Applying augmented reality in physical education on motor skills learning	Physical education is a course that integrates knowledge of sports with skill drilling. Augmented Reality (AR)-assisted instruction has infrequently been applied in sport skill drilling. Video-assisted instruction has frequently applied to physical sports; however, it neither involves interactive practice nor embodies both textbook learning and the practice of sporting skills simultaneously. As a…	Chang K.-E., Zhang J., Huang Y.-S., Liu T.-C., Sung Y.-T.	2020	28	6	685	697		Interactive Learning Environments	Article	3D model; Augmented reality; motor skill learning; physical education; video-assisted instruction		Scopus	10.1080/10494820.2019.1636073
Are eccentric eating habits eating disorders?	Background: The study deals with particular kinds of eating habits that are unusual, not focused on weight, different from eating disorders, and not pathological. They are characterized by features such as the kind, amount, manner and style of eating that deviate from the common ones in their family or culture. They would be included today under the DSM-5 categories of Avoidant restricting food i…	Kreitler S.	2017	54	3	8	14		Israel Journal of Psychiatry	Article			Scopus
Are high school girls' lacrosse players at increased risk of concussion because they are not allowed to wear the same helmet boys' lacrosse players are required to wear?	Background: Boys' lacrosse (LAX), a full contact sport allowing body and stick checking, mandates hard shell helmets with full face masks. Girls' LAX, which prohibits body checking and whose sphere rule is supposed to prevent stick checking to the head, allows optional flexible headgear with/without integrated eye protection. Whether the required boys' LAX helmets should also be mandated in girls…	Comstock R.D., Arakkal A.T., Pierpoint L.A., Fields S.K.	2020	7	1				Injury Epidemiology	Article	Attributable risk; Attributable risk percent; Concussion; Gender; Lacrosse; Prevention; Surveillance	adult; Article; athlete; attributable risk; clinical practice; cohort analysis; comparative study; disease surveillance; female; follow up; high school; human; laceration; lacrosse player; major clinical study; male; priority journal; retrospective study; risk factor; sport injury; training	Scopus	10.1186/s40621-020-00242-5
AR-Lab for learning science concepts: Two case studies	The purpose of this study was to investigate the effects of augmented reality laboratory on students' learning of science concepts. Two cases were implemented and examined, including learning of convex lens image forming for junior high school students and learning of electrochemistry concepts for senior high school students. The results revealed that (a) the use of augmented reality helped learn…	Chen M.-P., Cheng C.-H., Liao B.-C.	2015			676	678		Workshop Proceedings of the 23rd International Conference on Computers in Education, ICCE 2015	Conference Paper	Augmented reality; Learning strategy; Motivation; Scaffolding strategy	Augmented reality; Knowledge management; Learning systems; Motivation; Scaffolds; Students; Image forming; Junior high schools; Knowledge application; Learning science; Learning strategy; Scaffolding strategy; Science learning; Senior high school students; Education	Scopus	https://www.scopus.com/inward/record.uri?eid=2-s2.0-85040464743&partnerID=40&md5=92c4613fbddb095fdd234a37b095a388
Artitser: A mobile augmented reality in classroom interactive learning tool on biological science for junior high school students	The authors implemented an Augment Reality (AR) to develop a mobile application called ARTitser that was utilized for Junior High School students as a supportive tool to learn Biological Science. The said application runs in iOS that integrates AR technology education which may help the teachers in facilitating delivery of the daily lessons using a realistic representation of objects for a better…	Ramos M.J.H., Comendador B.E.V.	2019			135	139		ACM International Conference Proceeding Series	Conference Paper	Biology; Interactive Learning Tool; Mobile Augmented Reality; Mobile Learning	Augmented reality; Biology; Educational technology; Learning systems; Surveys; Biological science; Interactive learning tools; Junior high schools; Learning experiences; Mobile applications; Mobile augmented reality; Mobile Learning; Technology education; Students	Scopus	https://www.scopus.com/inward/record.uri?eid=2-s2.0-85072231165&doi=10.1145%2f3337682.3337700&partnerID=40&md5=c95e8b88275fca03c4c875b4efbb7ad6
Assessing the effectiveness of learning solid geometry by using an augmented reality-assisted learning system	This study integrates augmented reality (AR) technology into teaching activities to design a learning system that assists junior high-school students in learning solid geometry. The following issues are addressed: (1) the relationship between achievements in mathematics and performance in spatial perception; (2) whether system-assisted learning can improve the spatial perceptions of students; (3)…	Lin H.-C.K., Chen M.-C., Chang C.-K.	2015	23	6	799	810		Interactive Learning Environments	Article	augmented reality (AR); interaction design; learning effectiveness; participatory action research; solid geometry; system usability scale (SUS); usability evaluation		Scopus	10.1080/10494820.2013.817435
Augmented Immersive Reality (AIR) for Improved Learning Performance: A Quantitative Evaluation	Technology-enhanced learning has attracted increasing attention of educational community focused on improvement of traditional classroom learning. Augmented immersive reality (AIR) technologies enhance users' perception of reality by augmenting it with computer-generated components such as audio, video, 2/3-D graphics, GPS data, etc. The AIR introduces new dimensions of learning experience that e…	Cen L., Ruta D., Al Qassem L.M.M.S., Ng J.	2020	13	2	283	296		IEEE Transactions on Learning Technologies	Article	AIR-EDUTECH; Augmented Immersive Reality (AIR); Augmented Reality (AR); education data mining.; Mobile learning	Augmented reality; Chemical analysis; Data mining; Three dimensional computer graphics; Educational community; High school students; Immersive; Learning experiences; Learning performance; Mobile Learning; Quantitative evaluation; Technology enhanced learning; Students	Scopus	10.1109/TLT.2019.2937525
Augmented reality and competition in robotics education: Effects on 21st century competencies, group collaboration and learning motivation	Robotics education has received an increasing attention in recent years as a means to build students' motivation, team collaboration skills, and other valuable 21st century competencies. Yet there is a lack of experimental studies to investigate and identify strategies to facilitate robotics education. This study adopted a 2 × 2 quasi-experimental design to investigate two strategies: the incorpo…	Chen C.-H., Yang C.-K., Huang K., Yao K.-C.	2020	36	6	1052	1062		Journal of Computer Assisted Learning	Article	21st century competencies; augmented reality; competition; learning motivation; robotics education		Scopus	10.1111/jcal.12469
Augmented Reality and Microbit for Project-Based Learning	The research proposes an augmented reality system integrating with the BBC Microbit microcontroller for student’s project-based learning. It is a learning tool that helps the students to understand about the augmented reality (AR) and the Microbit technologies. To increase the student’s motivation, the final project was conducted as an AR projectile-based shooting game application. The Microbit w…	Jailungka P., Charoenseang S., Thammatinno C.	2020	12191 LNCS		219	235		Lecture Notes in Computer Science (including subseries Lecture Notes in Artificial Intelligence and Lecture Notes in Bioinformatics)	Conference Paper	Augmented reality; Interdisciplinary learning; Microbit; Project-based learning	Augmented reality; Computer hardware; Computer systems programming; Human computer interaction; Mixed reality; Projectiles; Remote control; Students; Teaching; Augmented reality systems; High school students; Interdisciplinary learning; Learning achievement; Level of satisfaction; Physics simulation; Project based learning; Teaching and learning; Learning systems	Scopus	https://www.scopus.com/inward/record.uri?eid=2-s2.0-85089165258&doi=10.1007%2f978-3-030-49698-2_15&partnerID=40&md5=d288b4bdaee62347d2e88288daadc204
Augmented reality applications in education: Teachers point of view	A common conclusion of several studies is that augmented reality (AR) applications can enhance the learning process, learning motivation and effectiveness. Despite the positive results, more research is necessary. The current work aims to study the degree of diffusion of AR technology and teachers’ opinion about the need for continuous training, the process of creating 3D models, and the feasibil…	Tzima S., Styliaras G., Bassounas A.	2019	9	2				Education Sciences	Article	3D digital models; Augmented reality; Cultural heritage; Learning process; Multimedia		Scopus	10.3390/educsci9020099
Augmented reality as a resource for improving learning in the physical education classroom	Recently, there has been a proliferation of technopedagogical practices, based on the application of active teaching and learning processes through the use of information and communication technologies (ICT). The main objective of this work is to analyse the impact of training action through the use of augmented reality in physical education for the development and acquisition of spatial orientat…	Moreno-Guerrero A.-J., García S.A., Navas-Parejo M.R., Campos-Soto M.N., García G.G.	2020	17	10				International Journal of Environmental Research and Public Health	Article	Augmented reality; Classroom climate; Motivation; Physical education; Teaching innovation	educational development; experimental design; learning; quantitative analysis; secondary education; teaching; training; virtual reality; article; augmented reality; climate; experimental design; high school student; human; human experiment; learning; major clinical study; motivation; physical education; quantitative analysis; spatial orientation; teacher; teaching; adolescent; motivation; student…	Scopus	10.3390/ijerph17103637
Augmented reality as a sustainable technology to improve academic achievement in students with and without special educational needs	Virtual reality has impacted education, where progressively more educational institutions consider its inclusion. The research problem derives from the need to study the educational possibilities provided by integrating augmented reality into the curriculum, and its effect on academic achievement in a diverse class, specifically in the chemistry subject. This study examines 60 school-age particip…	Badilla-Quintana M.G., Sepulveda-Valenzuela E., Arias M.S.	2020	12	19				Sustainability (Switzerland)	Article	Academic achievement; Augmented reality; Chemistry learning; Inclusive education; Knowledge retention; Sustainable technologies		Scopus	10.3390/su12198116
Augmented reality direct current glow discharge experimentation	The glowing discharges of plasma obtained by introducing direct current high voltages between two electrodes in a chamber that contains a low pressure gas produces a spectacular effect that makes it attractive to be used as a laboratory experiment for students. Setting up this experiment is however costly and has crucial safety issues to be addressed. An augmented reality approach here allows stu…	Yau C.D., Wildan A., Browning A., Wijesinghe C., Xiao K., Ng T.W.	2020	55	3				Physics Education	Article	augmented reality; glow discharge; high voltage		Scopus	10.1088/1361-6552/ab7ae4
Augmented Reality Enhanced Ubiquitous-Learning in Museum	Museums are ideal informal learning environments. This study develops an augmented reality (AR) system (APP and management platform) for visitors to actively explore learning resources in museum. There are three main parts of the system, public mode (for adults), child mode (for elementary or high school students), and backend management platform (for museum manager). To arouse visitors’ motivati…	Lin Y.-H., Chang S.-H., Huang T.-C., Lin Y.-T., Chen Y.-J.	2019	9	8	543	547		International Journal of Information and Education Technology	Article	Augmented reality; iBeacon; indoor positioning; learning in museum; problem-based learning		Scopus	https://www.scopus.com/inward/record.uri?eid=2-s2.0-85073295842&doi=10.18178%2fijiet.2019.9.8.1263&partnerID=40&md5=dc656fcca1ea7b90d2f119e3d9f159f9
Augmented reality experimentation on oxygen gas generation from hydrogen peroxide and bleach reaction	The appreciation and understanding of gas generation through processes is vital in biochemical education. In this work, an augmented reality tool is reported to depict the redox reaction between hydrogen peroxide and sodium hypochlorite solutions, two ubiquitous oxidizing agents, to create oxygen, a combustible gas. As it operates out of smartphones or tablets, students are able to conduct the ex…	Gan H.S., Tee N.Y.K., Bin Mamtaz M.R., Xiao K., Cheong B.H.-P., Liew O.W., Ng T.W.	2018	46	3	245	252		Biochemistry and Molecular Biology Education	Article	Augmented reality; oxygen; redox	hydrogen peroxide; hypochlorite sodium; oxygen; chemistry; comprehension; human; problem based learning; school; student; Comprehension; Humans; Hydrogen Peroxide; Oxygen; Problem-Based Learning; Schools; Sodium Hypochlorite; Students	Scopus	10.1002/bmb.21117
Augmented reality implementation as reinforcement tool for public textbooks education in Ecuador	The present work releases on the methodology followed for the implementation and experimentation of an Augmented Reality (AR) application as a reinforcement tool for teaching-learning activities. The study case was carried out on a sample of 44 participants, who are students of the History subject of the second level of a public high school in Ecuador. The sample was divided into two groups. The …	Paredes-Velastegui D., Lluma-Noboa A., Olmedo-Vizueta D., Avila-Pesantez D., Hernandez-Ambato J.	2018	2018-April		1243	1250		IEEE Global Engineering Education Conference, EDUCON	Conference Paper	Active Education; Augmented Reality; Mobile Application; Public Education; Reinforcement Tool	Augmented reality; Reinforcement; Students; Control groups; Experimental groups; High school; Mobile applications; Public education; Second level; Study case; Teaching-learning activities; Engineering education	Scopus	https://www.scopus.com/inward/record.uri?eid=2-s2.0-85048107232&doi=10.1109%2fEDUCON.2018.8363372&partnerID=40&md5=a8a25a9b09fa8dccf33e71b6ca8bc14a
Augmented Reality in a Smart Classroom - Case Study: SaCI	In this paper, we propose the utilization of augmented reality (AR) in a smart classroom (SaCI). The architecture of a SaCI has been proposed in a previous work, based on the paradigm of multi-agent systems. In this paper, we propose an agent that provides services of AR to display and design, among other things, augmented scenarios. In addition, we define an experimental real environment in SaCI…	Chamba-Eras L., Aguilar J.	2017	12	4	165	172		Revista Iberoamericana de Tecnologias del Aprendizaje	Article	Augmented reality; education; learning; multi-agent systems; multimedia systems; smart classroom; technological innovation	Augmented reality; Education; Multimedia systems; Experimental groups; learning; Learning curves; Real environments; Smart classroom; Technological innovation; Multi agent systems	Scopus	10.1109/RITA.2017.2776419
Augmented reality in history education: An immersive storytelling of American colonisation period in the Philippines	History education ordinarily faces a relativist slant, if not by the monotonous nature of the course. Hence, educators are continuously in pursuit for a better teaching strategy to keep the class interesting. The main goal of this study was to 'bring history to life' through a mobile application powered by augmented reality that can provide an immersive storytelling experience on the American col…	Garcia M.B.	2020	15	3	234	254		International Journal of Learning Technology	Article	Augmented reality; Basic education; Mobile AR; Philippine history; Philippines; Social studies		Scopus	10.1504/IJLT.2020.112170
Augmented reality in lower secondary education: A teacher professional development program in Cyprus and Greece	The current article provides an overview of a Teacher Professional Development (TPD) program that has been designed, pilot tested, and implemented to investigate the impact of augmented reality (AR) on: (a) Teachers’ level of technology (AR) acceptance, adoption of inquirybased instructional approaches, and confidence towards teaching twentieth-first century skills in STEM-related courses; and (b…	Ilona-Elefteryja L., Meletiou-Mavrotheris M., Katzis K.	2020	10	4				Education Sciences	Article	Augmented reality; Educational design research; STEM education; Teacher professional development		Scopus	10.3390/educsci10040121
Augmented reality in poster: Introduce sir Isaac Newton in the study of mechanics	Currently, the use of posters in schools is mostly for wall hangings, general information, or motivation. There are few posters used as part of the delivery of learning materials. This study aims to develop posters related to learning materials to introduce physicists and their findings in the field of mechanics. The poster is equipped with augmented reality technology-based media. The research a…	Permana H., Khotimah S.H., Muliyati D., Bakri F.	2021	2320					AIP Conference Proceedings	Conference Paper			Scopus	https://www.scopus.com/inward/record.uri?eid=2-s2.0-85102255470&doi=10.1063%2f5.0037532&partnerID=40&md5=b2827095f2f772193474f0b5237b2ded
Augmented reality laboratory for high school electrochemistry course	The purpose of this study was to investigate the effects of types of augmented reality and guiding strategy on senior high school students' performance and motivation of electrochemistry concepts. The participants were 152 freshmen of senior high school. A 2X2 quasi-experimental design was employed and the independent variables were type of augmented reality (static-AR vs. Dynamic-AR) and type of…	Chen M.-P., Liao B.-C.	2015			132	136		Proceedings - IEEE 15th International Conference on Advanced Learning Technologies: Advanced Technologies for Supporting Open Access to Formal and Informal Learning, ICALT 2015	Conference Paper	Augmented reality; Experiential learning; Gamification; Learning strategies	Computer aided instruction; Electrochemistry; Engineering education; Motivation; Students; Application performance; Experiential learning; Gamification; Independent variables; Learning performance; Learning strategy; Procedural guidances; Senior high school students; Augmented reality	Scopus	https://www.scopus.com/inward/record.uri?eid=2-s2.0-84961695976&doi=10.1109%2fICALT.2015.105&partnerID=40&md5=613bab2cb769c6c60581a963898f07bc
Augmented reality learning experiences: Survey of prototype design and evaluation	Augmented reality (AR) technology is mature for creating learning experiences for K-12 (pre-school, grade school, and high school) educational settings. We reviewed the applications intended to complement traditional curriculum materials for K-12. We found 87 research articles on augmented reality learning experiences (ARLEs) in the IEEE Xplore Digital Library and other learning technology public…	Santos M.E.C., Chen A., Taketomi T., Yamamoto G., Miyazaki J., Kato H.	2014	7	1	38	56		IEEE Transactions on Learning Technologies	Article	Augmented reality learning experience; Evaluation method; Learning theory; Meta-analysis; Prototyping	Augmented reality; Curricula; Design; Digital libraries; Software prototyping; Educational settings; Evaluation method; Experiential learning theories; Learning experiences; Learning Theory; Meta-analysis; Multimedia learning theory; Reality learning; Engineering education	Scopus	10.1109/TLT.2013.37
Augmented Reality-Based Simulators as Discovery Learning Tools: An Empirical Study	This paper reports empirical evidence on having students use AR-SaBEr, a simulation tool based on augmented reality (AR), to discover the basic principles of electricity through a series of experiments. AR-SaBEr was enhanced with knowledge-based support and inquiry-based scaffolding mechanisms, which proved useful for discovery learning in Web-based simulation environments. Learning performance f…	Ibanez M.-B., Di-Serio A., Villaran-Molina D., Delgado-Kloos C.	2015	58	3	208	213		IEEE Transactions on Education	Article	Augmented reality; computer simulation; learning effectiveness; mobile learning; physics education; self-regulation	Augmented reality; Cold rolling; Computer aided instruction; Computer simulation; Deregulation; Education; Knowledge based systems; Motivation; Scaffolds; Social networking (online); Students; Effective Learning Environment; Learning effectiveness; Learning performance; Mobile Learning; Physics education; Self regulation; Simulation environment; Web-based simulations; E-learning	Scopus	10.1109/TE.2014.2379712
Augmenting Kirchhoff’s laws: Using augmented reality and smartglasses to enhance conceptual electrical experiments for high school students	During the last decade the development of modern digital media such as smartphones and tablet computers has enabled new experimental possibilities in STEM education. Besides these now nearly ubiquitous devices, the fields of virtual reality (VR) and augmented reality (AR) also made huge progress and reached education. In this paper we introduce an AR experiment alongside the basic idea of this co…	Kapp S., Thees M., Strzys M.P., Beil F., Kuhn J., Amiraslanov O., Javaheri H., Lukowicz P., Lauer F., Rheinländer C., Wehn N.	2019	57	1	52	53		Physics Teacher	Article			Scopus	10.1119/1.5084931
Blended Learning in English and English-medium Physics Classes Using Augmented Reality, Edmodo, and Tinkercad Media	Globalization and the emergence of IT also rendered English more relevant for second language learners. This study aims to determine the effectiveness of blended learning in improving student learning outcomes in English and physics, using augmented reality, Edmodo, and tinkercad media. This is a quasi-experimental study with data randomly obtained from 70 students of Public Senior High School (S…	Derlina, Aisyah, Bukit N., Sahyar, Hassan A.	2020	15	3	111	133		TESOL International Journal	Article	augmented reality; Blended learning; Edmodo; learning; outcomes; tinkercad		Scopus
College Students’ attraction to the mobile augmented reality game pokémon go	Recent headlines show instances of the popular augmented reality game Pokémon Go. Higher educators are watching students engage with schools in their community as they search for elusive Pokémon characters on mobile devices. But, technology is not without risk (i.e. privacy, physical harm) that must be considered. This article reports results of a mixed-methods study, in which 452 college student…	Delello J., McWhorter R., Goette W.	2018	10	3	1	19		International Journal of Gaming and Computer-Mediated Simulations	Article	Health benefits; Higher education; Mobile augmented reality; Mobile games; Pokémon go; Pokéstops; Privacy; Risks; Social connections; Student learning	Augmented reality; Data privacy; Health risks; Risk perception; Risks; Health benefits; Higher education; Mobile augmented reality; Mobile games; Social connection; Student learning; Students	Scopus	10.4018/IJGCMS.2018070101
Comparison of AR and physical experiential learning environment in supporting product innovation	This article compares how virtual and physical learning aids enhance learners’ product innovation capability, that is, design experiences and domain knowledge. The virtual aid utilises augmented reality (AR) allowing learners to experience a range of animated mechanisms using smart devices. The legacy physical aid mechanisms were made using three-dimensional printers. We studied the effects of bo…	Liu Y.-C., Lu S.-J., Kao C.-Y., Chung L., Tan K.H.	2019	11					International Journal of Engineering Business Management	Article	AR-based aid; design innovations; Experiential learning theory; intelligent learning environment; legacy physical aid		Scopus	10.1177/1847979019839578
Determining the trends of using augmented reality in education between 2006-2016	This study aims to examine 58 articles, published in 8 educational technology journals under the Social Science Citation Index (SSCI) between 2006 and 2016, containing “augmented reality” in their title and, thereby, to determine the trends of using augmented reality (AR) in education by the content analysis technique. In this period of time, the total number of academic publications containing “…	Altinpulluk H.	2019	24	2	1089	1114		Education and Information Technologies	Article	Augmented reality; Content analysis; Education; Trends		Scopus	10.1007/s10639-018-9806-3
Developing a mobile learning system in augmented reality context	In recent years, many emerging information technologies have been applied to learning environments in an attempt to overcome drawbacks associated with traditional teaching environments. Some of these technologies have been shown to improve learning outcomes and learning motivation. Advances in wireless communications have raised research interest in the development of ubiquitous learning (u-learn…	Chen D.-R., Chen M.-Y., Huang T.-C., Hsu W.-P.	2013	2013					International Journal of Distributed Sensor Networks	Article		Augmented reality; Computer aided instruction; Engineering education; Mobile devices; Motivation; Wireless telecommunication systems; Contextual information; Emerging information technologies; Interactive interfaces; Intrinsic motivation; Learning environments; Learning performance; Mobile-learning system; Wireless communications; Learning systems	Scopus	10.1155/2013/594627
Developing a smart classroom infrastructure to support real-time student collaboration and inquiry: a 4-year design study	K-12 classroom settings are not yet incorporating emerging technologies such as ubiquitous computing, augmented reality, nor even touch surfaces, despite the significant impact that such media have made in many other aspects of our lives. Unfortunately, classroom environments have not generally evolved to support students in the new modes of collaboration, idea sharing, and inquiry that character…	Tissenbaum M., Slotta J.D.	2019	47	4	423	462		Instructional Science	Article	Computer supported collaborative learning; Design-based research; Distributed intelligence; Future learning spaces; Learning communities; Smart classrooms; Technology enhanced learning environments		Scopus	10.1007/s11251-019-09486-1
Developing and assessing augmented reality applications for mathematics with trainee instructional media designers: An exploratory study on user experience	Various interactive and innovative applications generated by Augmented Reality (AR) technology have given great potentials in different learning subjects and specifically in STEM (science, technology, engineering, and mathematics) education. Nevertheless, previous studies regarding AR integration inside classrooms have shown that as a valuable technology for students’ motivation and participation…	Pellas N., Kazanidis I.	2019	25	5	489	514		Journal of Universal Computer Science	Article	Augmented reality; Instructional design; User expectations; User experience; User experience assessment		Scopus
Developing and Using BioSIMAR, an Augmented Reality Program to Visualize and Learn about Chemical Structures in a Virtual Environment on Any Internet-Connected Device	Visualization can be a motivating way to teach students about molecules. Nowadays, the available experimental data and accurate computational results allow students to build realistic and accurate molecular models. These models include the representation of complex systems such as proteins, membranes, or nanotubes. However, the visualization of these three-dimensional (3D) structures can be chall…	Fernandes H.S., Cerqueira N.M.F.S.A., Sousa S.F.	2021	98	5	1789	1794		Journal of Chemical Education	Article	Computer-Based Learning; Demonstrations; Distance Learning/Self Instruction; Elementary/Middle School Science; First-Year Undergraduate/General; General Public; Hands-On Learning/Manipulatives; High School/Introductory Chemistry; Inquiry-Based/Discovery Learning; Molecular Properties/Structure		Scopus	10.1021/acs.jchemed.0c01317
Development of a virtual butterfly ecological system based on augmented reality and mobile learning technologies	A campus butterfly garden is a useful teaching resource for studying insect ecology because students can learn about a butterfly’s life cycle and become familiar with its habitual behavior by breeding and observation activities. However, it requires professional construction and maintenance for sustainable development, so very few schools can afford to own a butterfly garden. In this study, the a…	Tarng W., Ou K.-L., Yu C.-S., Liou F.-L., Liou H.-H.	2015	19	3-4	253	266		Virtual Reality	Article	Augmented reality; Butterfly ecology; Context awareness; Mobile learning	Augmented reality; E-learning; Ecology; Education; Personal computers; Smartphones; Students; Teaching; Touch screens; Breeding activities; Context- awareness; Ecological systems; Learning effectiveness; Learning motivation; Mobile Learning; Professional constructions; Touchscreen controls; Engineering education	Scopus	10.1007/s10055-015-0265-5
Development of Augmented Reality Application for Learning Computer Network Device	Applied augmented reality works by detecting imageries or pictures, normally called markers, by using smartphone camera that detects these preplaced markers. Augmented reality has seen wide application in various fields, one of them is education. In the field of education, augmented reality is utilized to make learning process more engaging and attractive. Starting from the problem that learning …	Hamzah M.L., Ambiyar, Rizal F., Simatupang W., Irfan D., Refdinal	2021	15	12	47	64		International Journal of Interactive Mobile Technologies	Article	3D; Augmented Reality; Computer Networking Devices; System Usability Scale		Scopus	10.3991/ijim.v15i12.21993
Development of Physics Learning Media Based on Self-Efficacy Use Mobile Augmented Reality for Senior High School	It was found that the value of self efficacy in physics learning in high school (SMA) is still low in one school. Self-efficacy was found at the level of 48%. And this is supported by OECD data (3) which also states that the performance of Indonesian science more than 55% of students score below level 2 out of 5 levels. The development of self-efficacy media in learning physics astronomy is an ef…	Nasir M., Fakhruddin Z., Prastowo R.B.	2019	1351	1				Journal of Physics: Conference Series	Conference Paper		Students; High school; Learning experiences; Learning physics; Level 2; Mobile augmented reality; Physics learning; Self efficacy; Student learning; Augmented reality	Scopus	https://www.scopus.com/inward/record.uri?eid=2-s2.0-85078298126&doi=10.1088%2f1742-6596%2f1351%2f1%2f012018&partnerID=40&md5=fae3fb97c06ec84836a15bbe1a501dc7
Development of the MARPEX App Embedding the Mobile Augmented Reality Factors for Learning Motivation in Science Experiments	Mobile Augmented Reality (MAR) has grown exponentially over the last four decades from imagination to real physical experience, especially in education. Previously, experts have completed the concepts of effectiveness, usability, acceptance and understanding in designing MAR applications to introduce and expose technological advances. However, most of these applications are addressed extensively …	Gopalan V., Bakar J.A.A., Zulkifli A.N.	2020	14	17	155	166		International Journal of Interactive Mobile Technologies	Article	Learning Motivation; MARPEX; Mobile Augmented Reality; Science Experiment		Scopus	10.3991/ijim.v14i17.16641
Does informal learning benefit from interactivity? the effect of trial and error on knowledge acquisition during a museum visit	Informal learning settings, such as museums and cultural heritage locations, have employed interactive mobile applications. Educators and museum curators recognise the value of interactivity, but the optimum level of interactivity in informal learning remains unclear. We developed an informal learning activity with quiz questions about art theory, which we integrated in a between-groups experimen…	Mikalef K., Giannakos M.N., Chorianopoulos K., Jaccheri L.	2013	7	2	158	175		International Journal of Mobile Learning and Organisation	Article	Informal learning; Interactivity; Knowledge acquisition; Mobile learning; Museum; Perceptions; Trial and error		Scopus	10.1504/IJMLO.2013.055620
Educational uses of augmented reality (AR): Experiences in educational science	Augmented Reality (AR) is an emerging technology that is gaining greater influence on teaching every day. AR, together with mobile technology, is defined as one of the most efficient pairs for supporting significant and ubiquitous learning. Purpose of the study: the Instructional Material Motivational Survey (IMMS), by Keller, was used to determine the degree of motivation possessed by the Pedago…	Cabero-Almenara J., Barroso-Osuna J., Llorente-Cejudo C., Martínez M.M.F.	2019	11	18				Sustainability (Switzerland)	Article	Augmented reality; Education; Higher education; Mobile devices; Students' perceptions	education; higher education; learning; mobile phone; perception; software; student; teaching	Scopus	10.3390/su11184990
Education-based augmented reality applications for heat learning media content lesson in physics	This study aims to create applications that can be used as a medium of physics learning with sub-material heat. Application-shaped learning media created using Augmented Reality-based technology Android. The application created is named Mecalor. Mecalor application process using the Waterfall method. This Waterfall method provides a sequential approach to software lifecycle. Testing the feasibili…	Suryadi A., Rahayu G., Amalia I.F., Hamdani N.A., Nuraeni R.	2019	1280	3				Journal of Physics: Conference Series	Conference Paper		Augmented reality; Education computing; Efficiency; Software testing; Application process; Augmented reality applications; Data analysis techniques; Performance efficiency; Physics learning; Sequential approach; Software life cycles; Waterfall methods; Engineering education	Scopus	https://www.scopus.com/inward/record.uri?eid=2-s2.0-85076101468&doi=10.1088%2f1742-6596%2f1280%2f3%2f032042&partnerID=40&md5=c632e58ae54decc42bf8d905ae208513
Educators’ Interests, Prior Knowledge and Questions Regarding Augmented Reality, Virtual Reality and 3D Printing and Modeling	Innovative new technologies, such as augmented reality (AR), virtual reality (VR) and 3D printers, provide new affordances for education. While each of these technologies has been shown to positively impact learning, they have not yet been widely adopted in schools. With the interest in these technologies growing among educators, this study explores why educators are motivated to learn about thes…	Trust T., Woodruff N., Checrallah M., Whalen J.	2021	65	4	548	561		TechTrends	Article	3D modeling; AR; Emerging technologies; Teacher learning; TPACK; VR		Scopus	10.1007/s11528-021-00594-9
Edugame augmented reality as learning media for human blood circulation system	Modified learning media with the latest technology are needed in the learning process to increase student interest and motivation to learn. At present, AR (Augmented Reality) technology which is able to realize virtual 3D objects into the real world in real-time has been widely applied in various fields, one of which is education. This technology can be used to study the circulatory system which …	Sudarmilah E., Kholifah A.N.	2020	13	12	4375	4384		International Journal of Engineering Research and Technology	Article	Android; Augmented reality; Game education; Human circulatory system; Learning media		Scopus
Effect of augmented reality applications on secondary school students' reading comprehension and learning permanency	The aim of this study was to analyze the effect of augmented reality (AR) applications on reading comprehension and learning permanency and to examine 5th grade students' attitudes towards AR applications. In addition, student opinions about these applications were examined. A mixed method was used with a sample composed of 89 5th grade students (43 girls, 46 boys). The experimental group partici…	Bursali H., Yilmaz R.M.	2019	95		126	135		Computers in Human Behavior	Article	Augmented reality; Educational technology; Secondary school students; Turkish education	Augmented reality; Educational technology; Anxiety levels; AR application; Augmented reality applications; Experimental groups; Reading activities; Reading comprehension; Secondary schools; Turkishs; Students; anxiety; article; child; comprehension; controlled study; educational technology; female; girl; high school; human; major clinical study; male; reading; satisfaction; student	Scopus	10.1016/j.chb.2019.01.035
Effect of protected research time on ABSITE scores during general surgery residency	Background: Objective - To determine whether residents with one or more years of dedicated research time (Research Residents, RR) improved their ABSITE scores compared to those without (Non-Research Residents, N-RR). Methods: A retrospective review of general surgery residents’ ABSITE scores from 1995 to 2016 was performed. RR were compared to N-RR. Additional analysis of At Risk (AR) v Not At Ri…	Orkin B.A., Poirier J., Kowal-Vern A., Chan E., Ohara K., Mendoza B.	2018	215	2	322	325		American Journal of Surgery	Article	ABSITE; Education; Research; Residents; Surgery; Surgical education; Surgical training	ABSITE score; Article; clinical assessment; cohort analysis; comparative study; controlled study; general surgery; high risk population; human; medical education; medical record review; medical research; priority journal; residency education; retrospective study; surgical training; academic achievement; certification; clinical competence; education; general surgery; procedures; statistics and num…	Scopus	10.1016/j.amjsurg.2017.11.001
Effect on academic procrastination after introducing augmented reality	Students suffer academic procrastination while dealing with frequent deadlines and working under pressure. This causes to delay their coursework and may affect their academic progress, despite feeling worse. Triggering students' motivation, like introducing technologies, helps to reduce procrastination. In this context, Augmented Reality has been used before to stimulate learning in Engineering E…	Bendicho P.F., Mora C.E., Añorbe-Díaz B., Rivero-Rodríguez P.	2017	13	2	319	330		Eurasia Journal of Mathematics, Science and Technology Education	Article	Academic procrastination; Augmented reality; Learning stimulation; Students' motivation		Scopus	10.12973/eurasia.2017.00618a
Effectiveness of the Augmented Reality on Improving the Visual Thinking in Mathematics and Academic Motivation for Middle School Students	This research aimed to identify the effectiveness of augmented reality technology on improving visual thinking in mathematics and academic motivation among middle school learners in Saudi Arabia. To accomplish the research objectives, the experimental method with a quasi-experimental design was adopted and it included an experimental group and a control group with the pre-and post-test of both gr…	Elsayed S.A., Al-Najrani H.I.	2021	17	8	1	16		Eurasia Journal of Mathematics, Science and Technology Education	Article	academic motivation; augmented reality; mathematics; middle school; visual thinking		Scopus	10.29333/ejmste/11069
Effects of captions and English proficiency on learning effectiveness, motivation and attitude in augmented-reality-enhanced theme-based contextualized EFL learning	Augmented reality (AR) deepens learning interactions by imposing digital information on top of physical settings. This study implemented an AR-enhanced theme-based contextualized learning and aimed to examine the effects of captions (non-caption, English caption and Chinese caption) and English proficiency (less proficient and proficient) on junior high school students’ English learning effective…	Chen M.-P., Wang L.-C., Zou D., Lin S.-Y., Xie H., Tsai C.-C.	2020						Computer Assisted Language Learning	Article	Augmented reality; caption; contextualized learning; e-learning; motivation		Scopus	https://www.scopus.com/inward/record.uri?eid=2-s2.0-85078607222&doi=10.1080%2f09588221.2019.1704787&partnerID=40&md5=2be5ee02297c99998d7bb42b1e13d581
Effects of incorporating ar into a board game on learning outcomes and emotions in health education	In traditional school education, the content of health education courses cannot be easily linked to daily life experiences. This results in the low application of acquired knowledge and hinders students from gaining hands-on experience and a sense of accomplishment through courses, thereby lowering the learners’ engagement and willingness to learn. This study designed a board game integrated with…	Lin H.-C.K., Lin Y.-H., Huang Y.-M., Wang T.-H., Su L.-K.	2020	9	11	1	15		Electronics (Switzerland)	Article	Augmented reality; Board game; Game-based learning; Health education		Scopus	10.3390/electronics9111752
Effects of incorporating augmented reality into a board game for high school students’ learning motivation and acceptance in health education	In traditional schools, where education and teaching tend to be subject-oriented, the standardization of the teaching materials of health education courses would be obscurely related to know-how of daily life. This frustrates the learners from developing the awareness of engagement, thereby decreasing their willingness to acquire new information or skill. Therefore, in this study, a board game as…	Lin H.-C.K., Lin Y.-H., Wang T.-H., Su L.-K., Huang Y.-M.	2021	13	6				Sustainability (Switzerland)	Article	ARGBL; Augmented reality; Board game; CSLS; Game-based learning; Health education	education; health status; quantitative analysis; standard (reference); student; teaching; virtual reality	Scopus	10.3390/su13063333
Effects of learning physics using Augmented Reality on students’ self-efficacy and conceptions of learning	The Augmented Reality (AR)-based learning environment not only provides educators with novel ways to present learning materials but also give learners the opportunity to spontaneously interact with the material. Previous studies have shown that AR has many advantages in education; however, few focuses on the mechanisms behind promoting inquiry motivation, such as the effect of AR on learners’ sel…	Cai S., Liu C., Wang T., Liu E., Liang J.-C.	2021	52	1	235	251		British Journal of Educational Technology	Article		Augmented reality; Computer aided instruction; Motivation; Cognitive skill; Control groups; High school students; Learning environments; Learning materials; Learning physics; Physics learning; Wave-particle duality; Students	Scopus	10.1111/bjet.13020
Enchancing teacher competitiveness of entrepreneurship through augmented reality module: Steam approach	Today Industrial Revolution has reach its peak where technology become the basis of human life. Entrepreneurship education is one of the important things that have to be done to be done to prepare Industrial Revolution 4.0 This research purposed to enchance teacher competitiveness of entrepreneurship through Augmented Reality (AR) Module using STEAM approach. The research method is used researh a…	Kusdiyanti H., Febrianto I., Wijaya R.	2019	8	12	3373	3381		International Journal of Scientific and Technology Research	Article	Augmented Reality; Entrepreneurship; STEAM Approach; Teacher Competitiveness		Scopus
Endocrine disruption of androgenic activity by perfluoroalkyl substances: Clinical and experimental evidence	Background: Considerable attention has been paid to perfluoroalkyl compounds (PFCs) because of their worldwide presence in humans, wildlife, and environment. A wide variety of toxicological effects is well supported in animals, including testicular toxicity and male infertility. For these reasons, the understanding of epidemiological associations and of the molecular mechanisms involved in the en…	Di Nisio A., Sabovic I., Valente U., Tescari S., Rocca M.S., Guidolin D., Dall'Acqua S., Acquasaliente L., Pozzi N., Plebani M., Garolla A., Foresta C.	2019	104	4	1259	1271		Journal of Clinical Endocrinology and Metabolism	Article		alkyl group; androgen; androgen receptor; perfluoroalkyl substance; perfluorooctanoic acid; sex hormone; testosterone; unclassified drug; androgen receptor; AR protein, human; endocrine disruptor; fluorocarbon; octanoic acid derivative; testosterone; adult; age; anogenital distance; anthropometric parameters; Article; biochemical analysis; clinical study; controlled study; correlational study; en…	Scopus	10.1210/jc.2018-01855
Enhancing Contextualized Learning via AR	An AR-enhanced contextualized learning was developed to facilitate EFL learning for junior high school students. A preliminary study was conducted to examine the effects of levels of prior knowledge (low vs. high) on participants' learning effectiveness and attitude toward the implemented AR-enhanced theme-based contextualized learning. The analysis suggested that prior knowledge affected partici…	Chen M.-P., Wang L.-C., Lin S.-Y., Zou D., Xie H., Tsai C.-C.	2019			286	289		Proceedings - 2019 8th International Congress on Advanced Applied Informatics, IIAI-AAI 2019	Conference Paper	augmented reality; contextualized learning; e-learning; language learning	Augmented reality; E-learning; Application performance; Contextualized learning; Enhanced learning; Junior high schools; Language learning; Learning effectiveness; Learning strategy; Learning support; Deep learning	Scopus	https://www.scopus.com/inward/record.uri?eid=2-s2.0-85080925486&doi=10.1109%2fIIAI-AAI.2019.00064&partnerID=40&md5=7e2c36b2db17e8a39244c809856df1d2
Enhancing english-learning performance through a simulation classroom for EFL students using augmented reality—A junior high school case study	In non-English-speaking countries, students learning EFL (English as a Foreign Language) without a “real” learning environment mostly shows poor English-learning performance. In order to improve the English-learning effectiveness of EFL students, we propose the use of augmented reality (AR) to support situational classroom learning and conduct teaching experiments for situational English learning…	Chang Y.-S., Chen C.-N., Liao C.-L.	2020	10	21	1	24		Applied Sciences (Switzerland)	Article	AR; ARCS; Augmented reality; EFL students; Learning motivation; Learning performance		Scopus	10.3390/app10217854
Evaluation of Augmented Reality Feedback in Surgical Training Environment	Providing computer-based laparoscopic surgical training has several advantages that enhance the training process. Self-evaluation and real-time performance feedback are 2 of these advantages, which avoid dependency of trainees on expert feedback. The goal of this study was to investigate the use of a visual time indicator as real-time feedback correlated with the laparoscopic surgical training. T…	Zahiri M., Nelson C.A., Oleynikov D., Siu K.-C.	2018	25	1	81	87		Surgical Innovation	Article	biomedical engineering; simulation; surgical education	Article; clinical article; electromyography; environment; female; Fourier transformation; human; laparoscopy; male; muscle contraction; muscle fatigue; stress; surgical training; task performance; clinical competence; education; feedback system; laparoscopy; questionnaire; teaching; virtual reality; Clinical Competence; Computer-Assisted Instruction; Feedback; Female; Humans; Laparoscopy; Male; S…	Scopus	10.1177/1553350617739425
Evaluation of E-star: An enhanced science textbook using augmented reality among lower secondary school students	As a developing country, Malaysia needs to produce adequate human resource in science and technology related fields. This is important especially towards making Malaysia a developed nation by 2020. Unfortunately, there is a downward trend in the number of students pursuing the science stream at the secondary education level. Lack of motivation has been identified as one of the cause of this pheno…	Gopalan V., Zulkifli A.N., Mohamed N.F.F., Alwi A., Che Mat R., Abu Bakar J.A., Saidin A.Z.	2015	77	29	55	61		Jurnal Teknologi	Article	Augmented Reality textbook; E-STAR; Evaluation; Science learning		Scopus	10.11113/jt.v77.6813
Examining augmented reality adoption by consumers with highlights on gender and educational-level differences	Purpose: This study aims to explore the factors that could affect consumers’ adoption of augmented reality (AR) and investigate the interaction between gender and educational level on intention to adopt AR in developing countries as demonstrated here by Saudi Arabia. Design/methodology/approach: The examined constructs were developed by integrating factors from the unified theory of acceptance an…	Abed S.S.	2021	31	3	397	415		Review of International Business and Strategy	Article	Augmented reality; Consumers; Educational level; Gender; Technology adoption; UTAUT2		Scopus	10.1108/RIBS-08-2020-0100
Experimenting with electromagnetism using augmented reality: Impact on flow student experience and educational effectiveness	Educational researchers have recognized Augmented Reality (AR) as a technology with great potential to impact affective and cognitive learning outcomes. However, very little work has been carried out to substantiate these claims. The purpose of this study was to assess to which extent an AR learning application affects learners' level of enjoyment and learning effectiveness. The study followed an…	Ibáñez M.B., Di Serio Á., Villarán D., Delgado Kloos C.	2014	71		1	13		Computers and Education	Article	Applications in subject areas; Augmented reality; Interactive learning environments; Secondary education; Simulations	Applications in subject areas; Augmented reality applications; Educational effectiveness; Effective Learning Environment; Interactive learning environment; Learning effectiveness; Simulations; Web-based applications; Computer aided instruction; Electromagnetism; Feedback; Knowledge acquisition; Learning systems; Students; Augmented reality	Scopus	10.1016/j.compedu.2013.09.004
Exploring educational immersive videogames: an empirical study with a 3D multimodal interaction prototype	Gestural interaction devices emerged and originated various studies on multimodal human–computer interaction to improve user experience (UX). However, there is a knowledge gap regarding the use of these devices to enhance learning. We present an exploratory study which analysed the UX with a multimodal immersive videogame prototype, based on a Portuguese historical/cultural episode. Evaluation te…	Alves Fernandes L.M., Cruz Matos G., Azevedo D., Rodrigues Nunes R., Paredes H., Morgado L., Barbosa L.F., Martins P., Fonseca B., Cristóvão P., de Carvalho F., Cardoso B.	2016	35	11	907	918		Behaviour and Information Technology	Article	augmented reality; digital game-based learning; gesture interaction; Multimodal interaction; user experience; virtual reality	Augmented reality; E-learning; Interactive computer systems; User interfaces; Virtual reality; Computer interaction; Digital game-based learning; Exploratory studies; Gestural interaction; Gesture interaction; Multi-Modal Interactions; User experience; User experiences (ux); Human computer interaction; body movement; empiricism; exploratory research; gesture; high school; human; human experiment;…	Scopus	10.1080/0144929X.2016.1232754
Exploring the effectiveness of integrating augmented reality-based materials to support writing activities	In this study, whether using Augment Reality (AR)-based learning materials could benefit high school students in the process of Chinese writing was explored, along with the pros and cons of using AR for acquiring Chinese writing skills. In order to reduce the gap between the designers and practitioner teachers, Chinese instructors were invited to co-design the AR-based writing materials to achiev…	Wang Y.-H.	2017	113		162	176		Computers and Education	Article	Applications in subject areas; Improving classroom teaching; Interactive learning environments; Interdisciplinary projects	Augmented reality; Computer aided instruction; Curricula; Education; Learning systems; Students; Applications in subject areas; Collaborative process; Experimental groups; High school students; Improving classroom teaching; Interactive learning environment; Interdisciplinary project; Writing support system; Teaching	Scopus	10.1016/j.compedu.2017.04.013
Factors influencing intention to undergo whole genome screening in future healthcare: A single-blind parallel-group randomised trial	Objective: This study investigated the effect of biased information on beliefs about, and intention to undergo, whole genome sequencing (WGS) screening; and predictors of intention. Methods: A single-blind parallel-group randomised trial was conducted in Australia, in 2011. Using Excel, 216 participants with English proficiency and no genetic testing experience were randomly allocated (1:1): a ne…	Fisher A., Bonner C., Biankin A.V., Juraskova I.	2012	55	5	514	520		Preventive Medicine	Article	Consumer information handout; DNA; Genetic screening; Genome; Individualised medicine; Information disclosure; Psychological models; Screening; Sequence analysis	article; controlled study; cost benefit analysis; English as a second language; gene sequence; genetic screening; health care; human; priority journal; randomization; self concept; uncertainty; Adolescent; Adult; Australia; Cost-Benefit Analysis; Female; Genetic Testing; Genome-Wide Association Study; Humans; Intention; Male; Multivariate Analysis; Patient Acceptance of Health Care; Patient Educa…	Scopus	10.1016/j.ypmed.2012.08.008
Fast corner detection in augmented reality learning management of the corpse	50 out of 170 senior high school students do not understand the material of the corpse management practicum. This study aims to make it easier for students to understand better and remember caring for corpses in the classroom. A learning application for managing bodies made using Augmented Reality (AR) technology. The algorithm used is FAST Corner Detection. This algorithm's sequence is: resizing…	Syaripudin U., Ramdania D.R., Widiawaty W., Zulfikar W.B., Maylawati D.S.	2021	45	6	29	36		Informatica (Slovenia)	Article	Augmented reality; Corpse management; FAST corner detection	Computer aided instruction; Edge detection; Object detection; Students; Augmented reality technology; Color-histograms; Corner detection; Corpse management; FAST corner detection; Gray color; Gray scale; Learning managements; Reality learning; Senior high school students; Augmented reality	Scopus	10.31449/inf.v45i6.3580
Flow experience and educational effectiveness of teaching informatics using AR	The purpose of this study was the investigation of the added value of technology of augmented reality (AR) in education and, particularly, whether this contributes to both student performance improvement, as well as the appearance of the psychological condition of Flow, which according to research, has had a positive effect on their performance when experienced during learning process. The resear…	Giasiranis S., Sofos L.	2017	20	4	78	88		Educational Technology and Society	Article	Augmented reality; Flow; Interactive learning environments; Secondary education		Scopus
Framework for designing motivational augmented reality applications in vocational education and training	One of the greatest advantages of augmented reality (AR) in education is that AR increases student motivation. Nevertheless, there is a gap between the research on student motivation in AR and the definition of frameworks to inform and guide the design and development of AR applications that effectively support student motivation. In this paper, we attempt to bridge that gap as we introduce and e…	Bacca J., Baldiris S., Fabregat R., Kinshuk	2019	35	3	102	117		Australasian Journal of Educational Technology	Article			Scopus	10.14742/ajet.4182
Framework of Affordances for Virtual Reality and Augmented Reality	Virtual reality (VR) and augmented reality (AR) technologies continue to grow and present possibilities to change the ways we learn, accomplish tasks, and interact with the world. However, widespread adoption has continually languished below purported potential. We suggest that a more complete understanding of the underlying motives driving users to take advantage of VR and AR would aid researche…	Steffen J.H., Gaskin J.E., Meservy T.O., Jenkins J.L., Wolman I.	2019	36	3	683	729		Journal of Management Information Systems	Article	adoption motivations; augmented reality; technology adoption; technology affordances; theoretical framework; virtual reality; virtually assisted activities	Augmented reality; Virtual reality; Adoption motivations; Technology adoption; Technology affordances; Theoretical framework; virtually assisted activities; Engineering education	Scopus	10.1080/07421222.2019.1628877
Geo-located teaching using handheld augmented reality: good practices to improve the motivation and qualifications of architecture students	This work aims to evaluate the implementation of an augmented reality tool in the framework of architecture and building engineering education. It is based on a Geographical Positioning System to register virtual information on real space. Layar platform, for mobile devices, was used to visualize 3D models, which are linked to virtual information channels through a database and geo-located in the…	Sánchez Riera A., Redondo E., Fonseca D.	2015	14	3	363	374		Universal Access in the Information Society	Article	Augmented reality; Design for all; Educational research; Geo-learning; User experience	Architecture; Augmented reality; Digital devices; Education; Education computing; Mobile devices; Smartphones; Architecture and buildings; Augmented reality tools; Design for all; Educational contents; Educational research; Geo-learning; Handheld augmented realities; User experience; Students	Scopus	10.1007/s10209-014-0362-3
Heritage education experience supported in augmented reality [Experiencia de educación patrimonial apoyada en realidad aumentada]	Heritage Education is a process that traditionally takes place within the classroom, where the teacher transmits some knowledge to the student; however, new ways have been implemented to develop Heritage Education processes supported by different technologies where Augmented Reality is included. This paper describes the process of implementing the “Framework for Heritage Education supported by Au…	Mendoza-Garrido R., Cabarcas-Álvarez A., Puello-Beltrán J.J., Fabregat-Gesa R., Baldiris-Navarro S.M.	2021		99	52	62		Revista Facultad de Ingenieria	Article	augmented reality; framework for heritage education; Heritage education		Scopus	10.17533/udea.redin.20200582
How does ubiquitous game-based system influence students' learning motivation	This study investigated how ubiquitous game-based system influence learning motivation for junior high school students. The English course was conducted on a campus by using a ubiquitous learning system called the Handheld English Language Learning Organization (HELLO). Two group students participated in the learning activities prescribed in a curriculum by separately using ubiquitous game-based …	Liu T.-Y.	2014	1		230	234		WMSCI 2014 - 18th World Multi-Conference on Systemics, Cybernetics and Informatics, Proceedings	Conference Paper	Augmented reality; Collaborative learning; Game-based learning; Task-based learning; Ubiquitous learning system	Augmented reality; Curricula; Cybernetics; Information science; Learning systems; Motivation; Students; Collaborative learning; Evaluation results; Game-based Learning; Junior high schools; Learning Activity; Learning motivation; Task-based learning; Ubiquitous learning; Education	Scopus	https://www.scopus.com/inward/record.uri?eid=2-s2.0-84923213148&partnerID=40&md5=0d83b294f5bf36e6afde06491f9188e5
How does usability impact motivation in augmented reality serious games for education?	The purpose of this research is to investigate the impact of usability on motivation in Augmented Reality serious games. As a test-bed, we developed and evaluated a novel application of mobile phone Augmented Reality (AR) for passive solar energy education (AR-SEE). The goal of AR-SEE is to enable students to learn about the science behind architectural design - how passive solar energy design im…	Ferrer V., Perdomo A., Rashed-Ali H., Fies C., Quarles J.	2013						2013 5th International Conference on Games and Virtual Worlds for Serious Applications, VS-GAMES 2013	Conference Paper	Augmented Reality; Education; Simulation; Tangible User Interfaces; Usability; Visualization	College students; Energy educations; High school students; Internal temperature; Novel applications; Simulation; Tangible user interfaces; Usability; Augmented reality; E-learning; Education; Flow visualization; Motivation; Passive solar buildings; Usability engineering; User interfaces; Virtual reality; Students	Scopus	https://www.scopus.com/inward/record.uri?eid=2-s2.0-84889059884&doi=10.1109%2fVS-GAMES.2013.6624233&partnerID=40&md5=7d6f0163e5948d5c06b006ee56998e0b
How students and teachers react to an AR free puzzle game: Preliminary tests	This Work in Progress (WIP) paper analyzes the motivation of high school students and teachers to use a free online Augmented Reality (AR) application as a tool for learning/teaching basic concepts of direct-current (dc) circuits. The work also analyzes how students predict, observe and explain phenomena, such as open/closed circuit and parallel and series components. The results show that such a…	Urbano D., De Fátima Chouzal M., Restivo M.T.	2015	2015-April		852	855		IEEE Global Engineering Education Conference, EDUCON	Conference Paper	augmented reality; conceptual knowledge; dc-circuit; motivation; teaching and learning	Augmented reality; Education; Engineering education; Motivation; Teaching; Basic concepts; Conceptual knowledge; DC circuits; Direct current; High school students; Puzzle games; Teaching and learning; Work in progress; Students	Scopus	https://www.scopus.com/inward/record.uri?eid=2-s2.0-84946027385&doi=10.1109%2fEDUCON.2015.7096072&partnerID=40&md5=ff7ca9399d830e5761db15008fb63f60
Impact of an augmented reality system on students' motivation for a visual art course	In this paper, the authors show that augmented reality technology has a positive impact on the motivation of middle-school students. The Instructional Materials Motivation Survey (IMMS) (Keller, 2010) based on the ARCS motivation model (Keller, 1987a) was used to gather information; it considers four motivational factors: attention, relevance, confidence, and satisfaction. Motivational factors of…	Di Serio Á., Ibáñez M.B., Kloos C.D.	2013	68		586	596		Computers and Education	Article	Augmented reality; Middle-school education; Motivation	Augmented reality; Computer aided instruction; Education computing; Motivation; Augmented reality systems; Augmented reality technology; Confidence factors; Instructional materials; Learning environments; Middle school educations; Middle school students; Usability studies; Students	Scopus	10.1016/j.compedu.2012.03.002
Impact of augmented reality lessons on students’ STEM interest	In this paper, we explore the possibility of embedding augmented reality (AR) in authentic inquiry activities to contextualize students’ exploration of medical surgery, and investigate students’ perceptions of the AR lessons and simulators, and their Science, Technology, Engineering, and Mathematics (STEM) interest. Thirty-two senior high school students participated in the two AR lessons related…	Hsu Y.-S., Lin Y.-H., Yang B.	2017	12	1				Research and Practice in Technology Enhanced Learning	Article	Augmented reality; Authentic inquiry; STEM; STEM education; STEM teaching		Scopus	https://www.scopus.com/inward/record.uri?eid=2-s2.0-85028608362&doi=10.1186%2fs41039-016-0039-z&partnerID=40&md5=dbceee28f06567645bad214d268a9f95
Impact of augmented reality technology on academic achievement and motivation of students from public and private Mexican schools. A case study in a middle-school geometry course	In this paper, the authors show that augmented reality technology has a positive impact on learning-related outcomes of middle-school Mexican students. However, the impact varies depending on whether students were enrolled in public or private schools. The authors designed an augmented reality application for students to practice the basic principles of geometry, and a similar application which e…	Ibáñez M.B., Uriarte Portillo A., Zatarain Cabada R., Barrón M.L.	2020	145					Computers and Education	Article	Applications in subject areas; Augmented reality; Interactive learning environments; Motivation	Augmented reality; E-learning; Engineering education; Geometry; Motivation; School buildings; Students; Websites; Applications in subject areas; Augmented reality applications; Augmented reality technology; Effective Learning Environment; Interactive learning environment; Middle school students; Web-based applications; Web-based learning environment; Computer aided instruction	Scopus	10.1016/j.compedu.2019.103734
Impact of single-session motivational interviewing on clinical outcomes following periodontal maintenance therapy	Objectives: Patient engagement in effective oral hygiene following periodontal therapy is essential to long-term success. Motivational interviewing (MI) is a behavioural counselling approach documented to positively influence behaviour change related to smoking, diabetes control and medication adherence. Emerging evidence suggests utility of MI to improve oral health. The objective of this study …	Brand V.S., Bray K.K., Macneill S., Catley D., Williams K.	2013	11	2	134	141		International Journal of Dental Hygiene	Article	Dental health education; Motivational interviewing; Periodontal disease; Periodontal maintenance	article; attitude to health; classification; comparative study; controlled clinical trial; controlled study; education; female; follow up; health; health behavior; human; intervention study; male; methodology; middle aged; motivation; motivational interviewing; mouth hygiene; patient compliance; patient education; periodontal disease; periodontal pocket; periodontics; personal autonomy; randomize…	Scopus	10.1111/idh.12012
Impact of using augmented reality applications in the educational environment	This study discusses a literature review that focuses on the use of Augmented Reality in the educational environment. The author reviews articles published in the last 10 years that discuss the use of Augmented Reality in learning media at all levels of education. A total of 30 articles were analyzed thoroughly. The result shows various types of research methods were found and the levels of educa…	Annafi A., Hakim D.L., Rohendi D.	2019	1375	1				Journal of Physics: Conference Series	Conference Paper		Augmented reality; Augmented reality applications; Early childhood educations; Educational environment; Educational settings; Elementary schools; Junior high schools; Literature reviews; Vocational schools; Students	Scopus	https://www.scopus.com/inward/record.uri?eid=2-s2.0-85077792907&doi=10.1088%2f1742-6596%2f1375%2f1%2f012080&partnerID=40&md5=1ef09f00cf8d6dcb29156a824fcf3987
Imparting materials science knowledge in the field of the crystal structure of metals in times of online teaching: A novel online laboratory teaching concept with an augmented reality application	During the COVID-19 pandemic, many educators have been required to offer their courses online. A particular challenge is the implementation of practical laboratory experiments in the field of materials science. The central questions are the following: How can students carry out laboratory experiments at home? How are applications on mobile devices helpful in this context? How can experiments be o…	Müssig J., Clark A., Hoermann S., Loporcaro G., Loporcaro C., Huber T.	2020	97	9	2643	2650		Journal of Chemical Education	Article	Crystals/Crystallography; Graduate Education/Research; Inquiry-Based/Discovery Learning; Materials Science		Scopus	10.1021/acs.jchemed.0c00763
Improving authentic learning by AR-based simulator	In this paper, a simulator based on augmented reality is developed, named ARFLY, for use in China’s general high school technology curriculum to improve the authentic learning experience and learning effect. ARFLY replaces a real instrument panel, which is complex and expensive, with a virtual 3D model by means of AR technology. ARFLY includes video see-through head mounted display with a motion …	Wei X., Guo D., Weng D.	2018	875		124	134		Communications in Computer and Information Science	Conference Paper	Augmented reality; Learning strategies; Secondary education	Augmented reality; Computer aided instruction; Education computing; Helmet mounted displays; Learning systems; Simulators; Surveys; Authentic learning; Intelligent tutoring system; Learning control; Learning motivation; Learning strategy; Technology curricula; Video see-through head-mounted display; Virtual 3D model; Engineering education	Scopus	https://www.scopus.com/inward/record.uri?eid=2-s2.0-85052199379&doi=10.1007%2f978-981-13-1702-6_13&partnerID=40&md5=c7b4931acea2ce733b11019939f973d9
Incorporating augmented reality into learning practical skills for medical surgery	In this paper, we demonstrate how to incorporate augmented reality (AR) into the learning of practical skills for medical surgery. We embedded AR in authentic inquiry activities so that students could experience when and how to carry out a certain medical surgical procedure. Two learning modules related to medical surgery were developed, "laparoscopic surgery" and "cardiac catheterization". Thirt…	Hsu Y.-S., Lin Y.-H., Yang B., Yang S.-F., Chan Y.-Y., Lin Z.-H., Chan Y.-S.	2014			160	162		Workshop Proceedings of the 22nd International Conference on Computers in Education, ICCE 2014	Conference Paper	Augmented reality; Authentic inquiry; Practical skills	Augmented reality; Blood pressure; Diagnosis; Education; Laparoscopy; Motivation; Students; Authentic inquiry; Cardiac catheterizations; Laparoscopic surgery; Learning experiences; Practical skill; Senior high school students; Student perceptions; Surgical procedures; Surgery	Scopus	https://www.scopus.com/inward/record.uri?eid=2-s2.0-84923950676&partnerID=40&md5=2c758bc7ef4df240bade043297aae948
Increasing quality of learning experience using augmented reality educational games	Adequate pedagogical approaches for integration of technology in the learning process create new opportunities for improving the quality of teaching and learning experiences, raising students’ interest and motivation for the classroom activities at the same time. Game-based learning implemented with different technologies can utilize students’ energy and enthusiasm for educational purposes. In or…	Videnovik M., Trajkovik V., Kiønig L.V., Vold T.	2020	79	33-34	23861	23885		Multimedia Tools and Applications	Article	Augmented reality educational games; Game-based learning; Interactive learning environments; Quality of experience of learning	Augmented reality; Learning systems; Quality of service; User experience; Classroom activity; Educational context; Game-based Learning; Methodological guidelines; Pedagogical approach; Quality of experience (QoE); Quality of learning; Quality of teaching; Students	Scopus	10.1007/s11042-020-09046-7
Insights into the factors influencing student motivation in Augmented Reality learning experiences in Vocational Education and Training	Research on Augmented Reality (AR) in education has demonstrated that AR applications designed with diverse components boost student motivation in educational settings. However, most of the research conducted to date, does not define exactly what those components are and how these components positively affect student motivation. This study, therefore, attempts to identify some of the components t…	Bacca J., Baldiris S., Fabregat R., Kinshuk	2018	9	AUG				Frontiers in Psychology	Article	ARCS; Augmented reality; Learning experiences; Motivation; Vocational education and training		Scopus	10.3389/fpsyg.2018.01486
Integrating TTF and UTAUT2 theories to investigate the adoption of augmented reality technology in education: Perspective from a developing country	Augmented reality (AR) has gained increased recognition in varying fields, in particular educational contexts. In the wake of the Covid-19 pandemic, home-based learning becomes a reality and is already in place across the globe, and learning via augmented reality technology will help learners comprehend learning content in a more creative frame of mind than ever before. Very little research has e…	Faqih K.M.S., Jaradat M.-I.R.M.	2021	67					Technology in Society	Article	Augmented reality; Covid-19; Education; Tasks-technology-fit (TTF); UTUAT2	Augmented reality; Economic and social effects; Education computing; Engineering education; Learning systems; Motivation; Augmented reality technology; Behavioral intention; Covid-19; Educational context; Home-based; Learning contents; Task technology fit; Task-technology-fit; Technology in educations; UTUAT2; Developing countries; COVID-19; developing world; educational development; innovation; …	Scopus	10.1016/j.techsoc.2021.101787
Integration of mobile based learning model through augmented reality book by incorporating students attention elements	The limitation of current e-learning technology has caused a lack of student attention in educational environment. Therefore, this study describes the integration of mobile based learning through Augmented Reality Environment to incorporate the student attention elements by computer-generated content. To incorporate student attention element, this study propose an integration model of mobile lear…	Yusoff Z., Dahlan H.M., Abdullah N.S.	2014	9	7	1019	1025		ARPN Journal of Engineering and Applied Sciences	Article	Augmented reality; Education; Mobile learning; Student attention		Scopus
Intelligence augmented reality tutoring system for mathematics teaching and learning	This study developed an interactive Intelligence Augmented Reality Tutoring System (IARTS) for mathematics teaching and learning. IARTS consists of learning aid, virtual tutor, and guiding mechanism for mathematics problem solving. One hundred thirty-seven eighth grade students from four classes of a southern Taiwan junior high school participated in this study. Two classes were set as the experi…	Hsieh M.-C., Chen S.-H.	2019	20	5	1673	1681		Journal of Internet Technology	Article	Augmented reality; Intelligent tutoring system; Interactive learning environment; Learning motivation	Augmented reality; Computer aided instruction; Distance education; Education computing; Motivation; Students; Surveys; Teaching; Intelligent tutoring system; Interactive intelligences; Interactive learning environment; Junior high schools; Learning motivation; Mathematics teachings; Multimedia materials; Teaching and learning; Learning systems	Scopus	10.3966/160792642019092005031
Investigating effects and learners' perceptions of a student-led, AR-based learning design for developing students' English speaking proficiency	Recent years have witnessed successful application of AR-based, Context-Aware Ubiquitous Learning (CAUL) for students to acquire English as a Foreign Language (EFL). Nevertheless, only a dearth of research is conducted to examine the effectiveness and learners' perceptions of student-led AR-based CAUL for enhancing students' English speaking proficiency. The aim of the research is to gain more un…	Hsu K.-C., Liu G.-Z.	2021	15	3	306	331		International Journal of Mobile Learning and Organisation	Article	Augmented reality; CAUL; Context aware ubiquitous learning; Speaking proficiency; Student led		Scopus	10.1504/IJMLO.2021.116519
Kinect TEAM: Kinesthetic Learning Applied to Mathematics Using Kinect	The human interaction with computer can be used to create a wide range of learning technics that can be visual, animated, or interactive. Kinect can support kinesthetic pedagogical practices that can benefit students of mathematics, having also the potential of increase classroom participation, and improve the motivation of learning math. Kinect is a device development by Microsoft, originally de…	Ocampo H., Silva G., Salinas P.	2015	75		169	172		Procedia Computer Science	Conference Paper	human interaction; Kinesthetic; math education; motion sensor	Augmented reality; Calculations; Cameras; Education; Human computer interaction; Target tracking; Teaching; Virtual reality; Audio-recognition; Co-ordinate system; Device development; Graphic representation; Human interactions; Kinesthetic; Motion sensors; Pedagogical practices; Students	Scopus	https://www.scopus.com/inward/record.uri?eid=2-s2.0-84985026371&doi=10.1016%2fj.procs.2015.12.234&partnerID=40&md5=b1a23f1bc736a2c75d349202d117daf1
Learning first aid with a video game	Any citizen can be involved in a situation that requires basic first aid knowledge. For this reason, it is important to be trained in this kind of activity. Serious games have been presented as a good option to integrate entertainment into the coaching process. This work presents a video game for mobile platforms which facilitate the formation and training in the PWA (Protect, Warn, Aid) first ai…	Rebollo C., Gasch C., Remolar I., Delgado D.	2021	11	24				Applied Sciences (Switzerland)	Article	Artificial intelligence; Augmented reality; Education; First aid; Serious games; Video games		Scopus	10.3390/app112411633
Learning history using virtual and augmented reality	Master lectures of history are usually quite boring for the students, and to keep their attention requires a great effort from teachers. Virtual and Augmented Reality have a clear potential in education and can solve this problem. Serious games that use immersive technologies allow students to visit and interact with environments dated in different ages. Taking this in mind, this article presents…	Remolar I., Rebollo C., Fernández-Moyano J.A.	2021	10	11				Computers	Article	Augmented reality; Education; History; Playful experience; Virtual reality		Scopus	10.3390/computers10110146
Learning three-dimensional shapes in geometry using mobile-based augmented reality	Learning three-dimensional (3-D) shapes in geometry are essential to improve students' spatial abilities. However, the concept of three-dimensional shape is still considered as a difficult topic to be taught by some math teachers and to be learned by students in Indonesia. Therefore, an alternative media which can facilitate the learning process of geometry is required for teachers and students s…	Rohendi D., Wihardi Y.	2020	14	9	48	60		International Journal of Interactive Mobile Technologies	Article	Augmented reality; Geometric shapes; Mobile-based; Spatial ability; Three-dimensional shape		Scopus	10.3991/ijim.v14i09.13035
Level of readiness of daily secondary school students for use of augmented reality in form 2 science textbooks	Augmented reality (AR) applications are an agent of change in how students learn by taking the learning process beyond the physical space of the classroom. AR applications have begun to be integrated into high school textbooks to enable students to visualize real phenomena from the textbooks to enhance the learning experience. This study sought to determine the level of readiness of daily seconda…	Nordin N., Daud Y.	2020	8	11 A	17	24		Universal Journal of Educational Research	Article	Augmented Reality; Hindrance; Readiness; Science Texts Book		Scopus	10.13189/ujer.2020.082103
Library of 3D Visual Teaching Tools for the Chemistry Classroom Accessible via Sketchfab and Viewable in Augmented Reality	Through the implementation of the free website/smartphone application Sketchfab, we have found a simple means to introduce 3D visual tools into the chemistry classroom. Sketchfab stores 3D models and animations with free cross-platform accessibility. Blender is a free 3D modeling tool that has been used to prepare models and animations for dissemination via Sketchfab. By combining these two tools…	Aristov M.M., Moore J.W., Berry J.F.	2021	98	9	3032	3037		Journal of Chemical Education	Article	First-Year Undergraduate/General; High School/Introductory Chemistry; Internet/Web-Based Learning; MO Theory; Multimedia-Based Learning; Polymerization		Scopus	10.1021/acs.jchemed.1c00460
Lunar observation support system using smartphone AR for astronomy education	It is possible to improve learners' understanding of the concept of lunar phases by using Observation based Learning (OBL). In this research, Smartphone Augmented Reality (AR) technology was used to develop a multiviewpoint AR-based mobile learning (M-VARML) system for moon observation that can be used in the real world environment. An experiment was conducted to evaluate the usefulness of our sy…	Tian K., Endo M., Urata M., Mouri K., Yasuda T.	2014	8	1	32	39		International Journal of Interactive Mobile Technologies	Article	Astronomy education; Lunar observation; Lunar phase; Smartphone augmented reality		Scopus	10.3991/ijim.v8i1.3457
Making the invisible observable by Augmented Reality in informal science education context	The aim of the study was to analyse learning using Augmented Reality (AR) technology and the motivational and cognitive aspects related to it in an informal learning context. The 146 participants were 11- to 13-year-old Finnish pupils visiting a science centre exhibition. The data, which consisted of both cognitive tasks and self-report questionnaires, were collected using a pre- post-test design…	Salmi H., Thuneberg H., Vainikainen M.-P.	2017	7	3	253	268		International Journal of Science Education, Part B: Communication and Public Engagement	Article	AR; Augmented Reality; informal learning; intrinsic motivation; SDT-theory; situational motivation		Scopus	10.1080/21548455.2016.1254358
MAPILS: Mobile augmented reality plant inquiry learning system	With the advancement of mobile technologies, pedagogical innovations have been emerging since last two decades. The potential use of mobile devices has attracted many educators and researchers to conduct inquiry based learning (IBL) activities in a classroom or a fieldwork. In recent years, augmented reality (AR) technology has become widespread for conducting learning activities using mobile dev…	Ahmed S., Nasir B., Khan J.A., Ali S., Umer M.	2017			1443	1449		IEEE Global Engineering Education Conference, EDUCON	Conference Paper	Augmented reality; Inquiry-based learning; Learner's motivation; Mobile learning; Science education	Augmented reality; Engineering education; Learning systems; Motivation; Students; Teaching; Evaluation framework; Inquiry based learning (IBL); Inquiry-based learning; Learner's motivations; Learning experiences; Mobile augmented reality; Mobile Learning; Science education; Education	Scopus	https://www.scopus.com/inward/record.uri?eid=2-s2.0-85023604996&doi=10.1109%2fEDUCON.2017.7943038&partnerID=40&md5=9814631afc2e4df495b75ab282405ff6
Marker textbooks for augmented reality on mobile learning	Variations learning media in school is to help students understand the material & content being studied. Media like simulation reality can be used as a learning tool to provide learning experiences for students in understanding something that is being studied. In this paper, a design proposed technique will be made learning simulation using mobile augmented reality. The research conducted on lear…	Tambunan T.D., Nugroho H.	2014	63	1	69	73		Journal of Theoretical and Applied Information Technology	Article	And simulation; Augmented reality; Marker; Mobile learning		Scopus
M-learning and augmented reality: A review of the scientific literature on the WoS repository	Augmented reality emerges as a tool, on which it is necessary to examine its real educational value. This paper shows the results of a bibliometric analysis performed on documents collected from the Web of Science repository, an Internet service that concentrates bibliographic information from more than 7,000 institutions. Our analysis included an overall universe of 12,000 indexed journals and 1…	Fombona J., Pascual-Sevillano M.-A., González-Videgaray M.	2017	25	52	63	71		Comunicar	Article	Augmented reality; Digital literacy; E-learning; Education; M-learning; Mobile devices; Online education; Ubiquitous learning		Scopus	10.3916/C52-2017-06
Mobile Based Augmented Reality to Improve Learning of Volcanology for High School Students	Augmented Reality (AR) has become popularly used in various fields nowadays. One of the areas that utilized this recent technology is education. This paper presents a study on the use of Augmented Reality to improve students' performance in learning a complicated subject. In this paper, a proposed application was created as a tool for teaching and learning volcanology as part of Geography subject…	Akhmalludin H., Ayu M.A.	2019						5th International Conference on Computing Engineering and Design, ICCED 2019	Conference Paper	AR in education; mobile-based AR; Reality; Unity; Volcanology; Vuforia	Augmented reality; Teaching; AR application; High school students; IS educations; Post test; Teaching and learning; Students	Scopus	https://www.scopus.com/inward/record.uri?eid=2-s2.0-85091333016&doi=10.1109%2fICCED46541.2019.9161130&partnerID=40&md5=0d7c10d0898d0a6dacb5e84b4c611203
MoleculARweb: A Web Site for Chemistry and Structural Biology Education through Interactive Augmented Reality out of the Box in Commodity Devices	Augmented/virtual realities (ARs/VRs) promise to revolutionize STEM education. However, most easy-to-use tools are limited to static visualizations, which limits the approachable content, whereas more interactive and dynamic alternatives require costly hardware, preventing large-scale use and evaluation of pedagogical effects. Here, we introduce https://MoleculARweb.epfl.ch, a free, open-source w…	Rodríguez F.C., Frattini G., Krapp L.F., Martinez-Hung H., Moreno D.M., Roldán M., Salomón J., Stemkoski L., Traeger S., Dal Peraro M., Abriata L.A.	2021	98	7	2243	2255		Journal of Chemical Education	Article	Acids/Bases; Biochemistry; First-Year Undergraduate; General Public; High School/Introductory Chemistry; Inorganic Chemistry; Molecular Biology; Molecular Modeling; Organic Chemistry; Second-Year Undergraduate		Scopus	10.1021/acs.jchemed.1c00179
On data-driven decision-making for quality education	Effective quality education is one of the most efficient tools to empower individuals and help them out of poverty and exclusion. The paper is aimed to present and analyse data-driven decision making methodology to evaluate suitability, acceptance and use of innovative technologies to enhance the quality of education. Analysed example of those innovative technologies is Augmented Reality (AR). AR…	Kurilovas E.	2020	107					Computers in Human Behavior	Article	Augmented reality; Decision-making; Learners' needs; Learning innovation; Quality education; Social business	Augmented reality; Decision making; Decision theory; Education computing; Engineering education; Information use; Operations research; Petroleum reservoir evaluation; Students; Evaluation methodologies; Innovative technology; Learners' needs; Multiple criteria decision analysis; Quality education; Social business; Technological advances; Weights of evaluation criterion; Quality control; adult; ar…	Scopus	10.1016/j.chb.2018.11.003
PicsAR: A Physics Visualisation to Enhance Students' Thinking Skills in Abstract Concepts	The aim of the research was to visualise abstract physics concepts through a PicsAR (Physics Augmented Reality) application to enhance students' thinking skills in abstract concepts. Previously, the researchers developed the PicsAR by utilising Research and Development (R & D) design with an ADDIE model (Analysis, Design, Develop, Implementation, and Evaluation) and reported through previous publ…	Suprapto N., Nandyansah W.	2021	1805	1				Journal of Physics: Conference Series	Conference Paper		Atoms; Augmented reality; Visualization; Abstract concept; Abstract thinking; Atomic modeling; Descriptive statistics; High school students; Research and development; Research trends; Thinking skills; Students	Scopus	https://www.scopus.com/inward/record.uri?eid=2-s2.0-85103848409&doi=10.1088%2f1742-6596%2f1805%2f1%2f012024&partnerID=40&md5=991dc3abf2440e88a20ceebefbc785d8
Poor static balance is a risk factor for non-contact anterior cruciate ligament injury	Background: This prospective study aimed to investigate the relationship between static balance and the incidence of non-contact anterior cruciate ligament (ACL) injury in female high school athletes. Methods: This study included 276 female high school handball or basketball players. At the time of admission, each subject’s static balance was measured with a gravicorder, and the incidence of non-…	Oshima T., Nakase J., Kitaoka K., Shima Y., Numata H., Takata Y., Tsuchiya H.	2018	138	12	1713	1718		Archives of Orthopaedic and Trauma Surgery	Article	Basketball player; Female; Gravicorder; Handball player; High school	adolescent; anterior cruciate ligament injury; Article; athlete; basketball player; body equilibrium; controlled study; female; gravity; high school; hospital admission; human; injury; major clinical study; non contact injury; priority journal; prospective study; risk assessment; risk factor; static balance; anterior cruciate ligament injury; body equilibrium; follow up; incidence; physiology; ri…	Scopus	10.1007/s00402-018-2984-z
Possibilities of using AR and VR technologies in teaching mathematics to high school students	Difficulties at the beginning of studying stereometry in 10 classes are well known from school practice. One of the main reasons for this is poorly developed spatial thinking and imagination. Therefore, the article describes some possibilities of using virtual and augmented reality in the process of teaching mathematics to students in 10-11 classes. It is established that pedagogical research in …	Vakaliuk T.A., Shevchuk L.D., Shevchuk B.V.	2020	8	11B	6280	6288		Universal Journal of Educational Research	Article	Augmented Reality; Educational Technologies; Virtual Reality		Scopus	https://www.scopus.com/inward/record.uri?eid=2-s2.0-85096235416&doi=10.13189%2fujer.2020.082267&partnerID=40&md5=749ef820e7d73913b7f2a04b8e98ffe9
Probability learning in mathematics using augmented reality: impact on student’s learning gains and attitudes	The development of Augmented Reality technologies has enabled students to learn in an environment that combines learning resources from the real and digital world. This paper integrates three mobile Augmented Reality-based applications into a series of mathematics lessons on probabilities in a junior high school. This paper aims to examine how mobile AR-based learning applications affect students…	Cai S., Liu E., Shen Y., Liu C., Li S., Shen Y.	2020	28	5	560	573		Interactive Learning Environments	Article	application in math education; Augmented reality; math education; mathematics learning; probability learning		Scopus	10.1080/10494820.2019.1696839
Promoting the quality of life of elderly during the COVID-19 pandemic	This study explored the technology learning model of the elderly in a senior learning center under the impact of the COVID-19 pandemic. Many senior learning centers were closed during the pandemic, and many of them adopted the mode of online education. However, problems such as decreased motivation and a lack of peer interaction still exist. To solve these problems, this study used the easy-to-im…	Lee C.-J., Hsu Y.	2021	18	13				International Journal of Environmental Research and Public Health	Article	Augmented reality; COVID-19; Life and health; Quality of life; Senior learning center	COVID-19; elderly care; elderly population; Internet; learning; mental health; quality of life; technology adoption; adult; aged; Article; controlled study; coronavirus disease 2019; course evaluation; e-learning; education program; handwriting; health program; health promotion; health service; human; human relation; learning environment; medical illustration; mental health; mental stress; motiva…	Scopus	10.3390/ijerph18136813
Reading an augmented reality book: An exploration of learners' cognitive load, motivation, and attitudes	Since augmented reality (AR) has been increasingly applied in education recently, the investigation of students' learning experiences with AR could be helpful for educators to implement AR learning. With a quantitative survey using three questionnaires, this study explored the relationships among 153 students' perceived cognitive load, motivation, and attitudes of perceived control, perceived use…	Cheng K.-H.	2017	33	4	53	69		Australasian Journal of Educational Technology	Article			Scopus	10.14742/ajet.2820
Real-world oriented smartphone AR Supported Learning system based on planetarium contents for seasonal constellation observation	A popular astronomical concept covered by projection learning programs in the planetarium is seasonal constellation. However, a planetarium's learning environment is limited to virtual scenes, where learners can observe seasonal constellations, but there is a significant difference between reality and the learners' imagination regarding constellations. It is important to create a real-world orien…	Tian K., Urata M., Endo M., Mouri K., Yasuda T., Kato J.	2019	9	17				Applied Sciences (Switzerland)	Article	Astronomy education; Augmented reality; Planetarium contents; Seasonal constellation; Smartphone		Scopus	https://www.scopus.com/inward/record.uri?eid=2-s2.0-85072255604&doi=10.3390%2fapp9173508&partnerID=40&md5=7a53ae6399da526b5950bc91ad4c99f3
Recent trends in machine learning for human activity recognition—A survey	There has been an upsurge recently in investigating machine learning techniques for activity recognition (AR) problems as they have been very effective in extracting and learning knowledge from the activity datasets. The technique ranges from heuristically derived hand-crafted feature-based traditional machine learning algorithms to the recently developed hierarchically self-evolving feature-base…	Ramasamy Ramamurthy S., Roy N.	2018	8	4				Wiley Interdisciplinary Reviews: Data Mining and Knowledge Discovery	Article	active learning; activity recognition; data mining; deep learning; machine learning; transfer learning; wearable sensors	Artificial intelligence; Deep learning; Engineering education; Learning algorithms; Learning systems; Pattern recognition; Wearable sensors; Active Learning; Activity recognition; Human activity recognition; Machine learning techniques; Problems and challenges; Science and Technology; State-of-the-art techniques; Transfer learning; Data mining	Scopus	10.1002/widm.1254
Research trends in the use of augmented reality in science education: Content and bibliometric mapping analysis	The aim of this study was to reveal research trends over the last six years by content analysis and to examine bibliometric results of articles related to the use of augmented reality (AR) in science education. For bibliometric mapping analysis, a total of 147 articles were accessed and for content analysis, a total of 79 articles published between 2013 and 2018 years were included from the Web o…	Arici F., Yildirim P., Caliklar Ş., Yilmaz R.M.	2019	142					Computers and Education	Article	Applications in subject areas; Interactive learning environments; Media in education; Multimedia/hypermedia systems; Virtual reality	Augmented reality; Behavioral research; Computer aided instruction; E-learning; Educational technology; Learning systems; Mapping; Motivation; Virtual reality; Academic achievements; Applications in subject areas; E-learning environment; Interactive learning environment; Media in education; Mobile applications; Multimedia/hypermedia systems; Technology in educations; Engineering education	Scopus	10.1016/j.compedu.2019.103647
Short form of “mathematics attitude scale”: Its psychometric properties	In this study, the Mathematical Attitude Scale consisting of 35 Items developed by YaĢar, Çermik and Güner (2011) for high school students has been revised and developed into a concise form. In the study group, 1010 male (56%) and 791 (44%) female, total 1801 students from six high schools in Denizli city center have been included. While the original 35-Item form of the scale consisted of four su…	Yaşar M.	2014	30	6	1267	1277		Pakistan Journal of Statistics	Article			Scopus
Student worksheet with ar videos: Physics learning media in laboratory for senior high school students	Practicum based learning is required to provide opportunities for students in finding and applying concepts by observation. Student worksheets with a discovery learning model and equipped with AR video are needed as a learning tool, so students will be able to have good work in the laboratory and implementation of the practicum is effective. This study aims to produce LKPD (Lembar Kerja Peserta D…	Bakri F., Permana H., Wulandari S., Muliyati D.	2020	10	2	231	240		Journal of Technology and Science Education	Article	Augmented reality; Physics learning media; Student worksheet		Scopus	10.3926/JOTSE.891
Students as designers of augmented reality: Impact on learning and motivation in computer science	In this study, we report findings from the PCBuildAR project, in which students devel-oped augmented reality (AR) artifacts following a guided design-based learning (DBL) approach. Sixty-two students participated in the study and were either in their first year to learn about computer science or were more experienced computer science students. In terms of learning perfor-mance, only the first-yea…	Buchner J., Kerres M.	2021	5	8				Multimodal Technologies and Interaction	Article	Augmented reality; Computer science education; Design-based learning; Learner-generated content; Motivation		Scopus	10.3390/mti5080041
Study of augmented reality applications use in education and its effect on the academic performance	Augmented reality (AR) applications can be used in almost all education and training environments. In this study, it reveals the relationship between perceived usefulness, utility and attitudes regarding the use of AR applications in educational environments as well as the relationship between attitude levels and academic achievements. It also reveals the effect of AR application use on academic …	Kaya O.S., Bicen H.	2019	17	3	25	36		International Journal of Distance Education Technologies	Article	Academic Performance; Attitude; Augmented Reality; Ease of Use; TAM; Utility	Augmented reality; Semantics; Academic performance; Attitude; Augmented reality applications; Ease-of-use; Education and training; Educational environment; Perceived ease of use; Utility; Students	Scopus	10.4018/IJDET.2019070102
Survey: Using augmented reality to improve learning motivation in cultural heritage studies	Cultural Heritage (CH) refers to the representation of historical places and traditional customs of a specific city or country. Its principal aim is to transmit to future generations how their ancestors lived, and what their customs and buildings were like, etc. Nowadays, there are different technology systems and research investigations that are focused on CH education that use augmented reality…	Vargas J.C.G., Fabregat R., Carrillo-Ramos A., Jové T.	2020	10	3				Applied Sciences (Switzerland)	Article	Adaptive information; Augmented reality; Content co-creation; Cultural heritage; Inclusive learning; Mixed reality; Virtual reality		Scopus	10.3390/app10030897
Surveying students' conceptions of learning science by augmented reality and their scientific epistemic beliefs	Previous studies have addressed the positive influences of augmented reality (AR) on science learning. However, few studies have explored how learners consider learning science by such an emerging technology, particularly from the perspectives of conceptions of learning. This study therefore aimed to develop a survey to understand students' conceptions of learning science by AR (CLSAR) considerin…	Cheng K.-H.	2018	14	4	1147	1159		Eurasia Journal of Mathematics, Science and Technology Education	Article	Augmented reality; Conceptions of learning; Learning experience; Learning phenomena; Scientific epistemic beliefs		Scopus	10.29333/ejmste/81811
Sustainable education using augmented reality in vocational certification courses	In the field of vocational education, no studies have examined the use of augmented reality (AR) learning technologies in the teaching of cosmetology. However, this study proposed the “Makeup AR” learning approach and conducted a quasi-experiment to examine the interaction effect between said approach and students with active and reflective learning styles. The research participants were 70 stude…	Lee C.-J., Hsu Y.	2021	13	11				Sustainability (Switzerland)	Article	Augmented reality; Cognitive load; Learning effectiveness; Learning motivation; Learning technologies; Mobile learning approach; Self-efficacy	certification; learning; local participation; sustainability; teaching; vocational education	Scopus	10.3390/su13116434
Systematic review and meta-analysis of augmented reality in educational settings	Augmented reality (AR) is an important technology to enhance learning experiences. Many studies have been conducted to establish the tendencies, affordances and challenges of this technology in educational settings. However, these studies have little analyzed important issues such as the special needs of specific users or the impact of AR on education through the quantitative analysis of the data…	Garzón J., Pavón J., Baldiris S.	2019	23	4	447	459		Virtual Reality	Article	Augmented reality; Education; Inclusive learning; Information technologies; Literature review; Meta-analysis	Economic and social effects; Education; Information technology; Educational settings; Enhance learning; Inclusive learning; Learning effectiveness; Literature reviews; Meta analysis; Scientific journals; Systematic Review; Augmented reality	Scopus	10.1007/s10055-019-00379-9
Tablet-based AR technology: Impacts on students’ conceptions and approaches to learning mathematics according to their self-efficacy	Most studies of Augmented Reality (AR) in education have considered students’ learning outcomes and motivation. Previous studies have revealed that AR has the potential to help students learn abstract conceptions in mathematics. In this paper, a series of statistics and probability lessons using AR installed on tablets was designed and developed to examine the effect of the AR technology by compa…	Cai S., Liu E., Yang Y., Liang J.-C.	2019	50	1	248	263		British Journal of Educational Technology	Article		Augmented reality; Approaches to learning; AR application; Junior high schools; Learning approach; Learning Mathematics; Learning outcome; Mathematics course; Mathematics learning; Students	Scopus	10.1111/bjet.12718
Teaching and Learning Chemistry via Augmented and Immersive Virtual Reality	This text aims to give an overview of the uses of augmented and immersive virtual-reality (IVR) technologies in the art of teaching chemistry at the high school and college levels, to convey the idea that the future of education requires the use of these technologies to engage students in areas like chemistry, and to express the idea that the future of education may be online education, where the…	Jiménez Z.A.	2019	1318		31	52		ACS Symposium Series	Article		Arts computing; Augmented reality; Chemical bonds; Engineering education; Haptic interfaces; Helmet mounted displays; Molecules; Students; Three dimensional computer graphics; Virtual reality; 3D user interface; Head mounted displays; Immersive projection technology; Immersive virtual reality; Intermolecular interactions; Molecular 3D structure; Teaching and learning; Virtual information; E-learn…	Scopus	10.1021/bk-2019-1318.ch003
Teaching based on augmented reality for a technical creative design course	Student creativity is currently attracting considerable attention. An increasing number of high schools in China are trying to improve the learning motivation and creativity of students, as well as the teaching efficiency of creative design, by introducing augmented reality (AR) technology into creative design courses. However, many teachers have only limited knowledge of AR, and software develop…	Wei X., Weng D., Liu Y., Wang Y.	2015	81		221	234		Computers and Education	Article	Improving classroom teaching; Learning strategies; Secondary education; Teaching strategies; Virtual reality	Augmented reality; Education computing; Motivation; Students; Teaching; Virtual reality; Computational model; Improving classroom teaching; Learning motivation; Learning strategy; Software developer; Teaching efficiencies; Teaching strategy; Technology curricula; Curricula	Scopus	10.1016/j.compedu.2014.10.017
Teaching Building Sciences in Immersive Environments: A Prototype Design, Implementation, and Assessment	Immersive technologies are transforming all aspects of daily life. In educational context, augmented reality (AR) and virtual reality (VR) offer the promise of experiential learning, where the real world is enhanced with information and graphics or is completely simulated. The project described in this paper, builds on advances of these technologies to develop, implement, and test “Skope,” a prot…	Vassigh S., Davis D., Behzadan A.H., Mostafavi A., Rashid K., Alhaffar H., Elias A., Gallardo G.	2020	16	3	180	196		International Journal of Construction Education and Research	Article	Augmented reality; learning assessment; pedagogy; student learning; virtual reality		Scopus	10.1080/15578771.2018.1525445
The ARICE framework: Augmented reality in computing education	Augmented Reality (AR) is a term for a live direct or an indirect view of a physical, real-world environment whose elements are augmented by computer-generated sensory input and output including sound, graphics or haptic input and feedback mechanisms. It has been reported that the use of AR for educational purposes provided opportunities for reflection, capabilities for multiple representations, …	Wang Y., Vincenti G., Braman J., Dudley A.	2013	8	6	27	34		International Journal of Emerging Technologies in Learning	Article	ARICE; Augmented reality; Computing education; Mixed reality learning	ARICE; Computing education; Educational systems; High school students; Mixed reality; Multiple representation; Personalized learning; Real world environments; Augmented reality; Virtual reality; Students	Scopus	https://www.scopus.com/inward/record.uri?eid=2-s2.0-84891722554&doi=10.3991%2fijet.v8i6.2809&partnerID=40&md5=23802776216bdb5975b684ea3f45ae65
The development and validation of the ARI questionnaire: An instrument for measuring immersion in location-based augmented reality settings	Location-aware Augmented Reality (AR) applications are often argued to provide users with immersive experiences that are situated in the real world. Immersion, which can be seen as a form of cognitive and emotional absorption, has been asserted to promote enjoyment, engagement in a task and even learning. However, such claims remain largely unsubstantiated due to the lack of validated instruments…	Georgiou Y., Kyza E.A.	2017	98		24	37		International Journal of Human Computer Studies	Article	ARI questionnaire; Augmented reality; Immersion; Location-aware applications; Questionnaire development	Augmented reality; Factor analysis; Multivariant analysis; Surveys; ARI questionnaire; Confirmatory factor analysis; Exploratory factor analysis; High school students; Immersion; Location-aware application; Multidimensionality; Questionnaire development; Location	Scopus	10.1016/j.ijhcs.2016.09.014
The effect of mobile augmented reality application developed for injections on the knowledge and skill levels of nursing students: An experimental controlled study	Objective: To evaluate the effect of Mobile Augmented Reality (MAR) educational materials on the knowledge and skill levels of nursing students on injection practices. Method: This controlled experimental study was carried out with 122 first-year nursing students, 64 of whom were included in the experimental group and 58 in the control group. Data were collected between March and April 2018 using…	Kurt Y., Öztürk H.	2021	103					Nurse Education Today	Article	Injections; Nursing; Nursing education; Students; Technology	article; augmented reality; checklist; controlled study; experimental study; human; human experiment; intravenous drug administration; learning; motivation; nursing education; nursing student; pretest posttest design; skill; teaching; clinical competence; knowledge; mobile application; Augmented Reality; Clinical Competence; Humans; Knowledge; Learning; Mobile Applications; Students, Nursing	Scopus	10.1016/j.nedt.2021.104955
The effect of standard compared to enhanced instruction and verbal feedback on anorectal manometry measurements	Background Guidelines recommend instruction and motivation during anorectal manometry; however, its impact on findings has not been reported. This study assessed the effects of standard versus enhanced instruction and verbal feedback on the results of anorectal manometry. Methods High-resolution manometry was performed by a solid-state catheter with 10 circumferential sensors at 6mm separation ac…	Heinrich H., Fruehauf H., Sauter M., Steingötter A., Fried M., Schwizer W., Fox M.	2013	25	3	230	e163		Neurogastroenterology and Motility	Article	High-resolution anorectal manometry; Instruction; Verbal feedback; Voluntary anorectal function	adult; aged; anal canal; anorectal pressure; article; clinical assessment; comparative study; constipation; defecation; defecation disorder; feces incontinence; feedback system; female; human; major clinical study; male; manometry; motivation; patient education; pressure gradient; priority journal; rectum; sensor; verbalization; Adult; Aged; Aged, 80 and over; Constipation; Fecal Incontinence; Fe…	Scopus	10.1111/nmo.12038
The effect of using augmented reality and sensing technology to teach magnetism in high school physics	The purpose of this study is to investigate the effect of MagAR, an instructional material for teaching magnetism using augmented reality and sensing technology, on students’ academic achievement and learning process, and to identify students’ views about augmented reality. An embedded mixed-method approach was employed in this study. The study’s results suggest that AR learning environments are …	Abdusselam M.S., Karal H.	2020	29	4	407	424		Technology, Pedagogy and Education	Article	Augmented reality; improving classroom teaching; interactive learning environments; media in education; secondary education		Scopus	10.1080/1475939X.2020.1766550
The effectiveness of the use of augmented reality in anatomy education: a systematic review and meta-analysis	The use of Augmented Reality (AR) in anatomical education has been promoted by numerous authors. Next to financial and ethical advantages, AR has been described to decrease cognitive load while increasing student motivation and engagement. Despite these advantages, the effects of AR on learning outcome varies in different studies and an overview and aggregated outcome on learning anatomy is lacki…	Bölek K.A., De Jong G., Henssen D.	2021	11	1				Scientific Reports	Article		adult; article; augmented reality; controlled study; female; human; human experiment; learning; male; mental rotation test; meta analysis; motivation; randomized controlled trial (topic); systematic review; anatomy; education; Anatomy; Augmented Reality; Female; Humans; Learning; Male	Scopus	10.1038/s41598-021-94721-4
The effects of an augmented reality based magnetic experimental tool on students' knowledge improvement and cognitive load	While the use of experiments is important for developing students' scientific knowledge and skills, challenges may arise when teachers and students are conducting experiments in class, such as non-reusable experimental resources, safety issues and difficulties simulating some specific effects. Augmented reality (AR) technology affords an alternative approach to conducting experiments by bringing …	Liu Q., Yu S., Chen W., Wang Q., Xu S.	2021	37	3	645	656		Journal of Computer Assisted Learning	Article	augmented reality; cognitive load; magnetic experiment		Scopus	10.1111/jcal.12513
The impact analysis of augmented reality and virtual reality in education	Currently, Augmented Reality (AR) and Virtual Reality (VR), are the most disruptive and popular technologies that predominates in every aspects of industry domain. These technologies provide users a visual treat that basic technologies like 2D and 3D have not been able to provide so far. They have extended their realm in all domains of life, from providing the opportunity to visit the Taj Mahal w…	Vijay T., Anand M., Divya Udayan J., Ingale A.K.	2019	8	2 Special Issue 4	19	23		International Journal of Recent Technology and Engineering	Article	Augmented reality; Education; Impact analysis; User Experience (UX); Virtual reality		Scopus	10.35940/ijrte.B1004.0782S419
The Impact of Training by Augmented Reality Technology on Creative Thinking and English-Language Learning Motivation of Students	This study aims to investigate the impact of training by Augmented Reality technology (AR) on Creative Thinking (CT) and English language Learning Motivation (LM) among nine middle-school female students. The objective here is purely practical and a semi-experimental method is employed along with control and experimental groups. The case consisting of two groups of 30 people (test and control) we…	Bagherpur M., Vakili K., Emami T., Eimery S.	2021	13	2	1230	1237		International Journal of Early Childhood Special Education	Article	Augmented Reality; Learning Motivation; Technology; Thinking		Scopus	10.9756/INT-JECSE/V13I2.211170
The influences of the 2D image-based augmented reality and virtual reality on student learning	Virtual reality (VR) learning environments can provide students with concepts of the simulated phenomena, but users are not allowed to interact with real elements. Conversely, augmented reality (AR) learning environments blend real-world environments so AR could enhance the effects of computer simulation and promote students' realistic experience. However, AR-based learning environments had a lot…	Liou H.-H., Yang S.J.H., Chen S.Y., Tarng W.	2017	20	3	110	121		Educational Technology and Society	Article	Elementary education; Interactive learning environments; Media in education; Virtual reality		Scopus
The Science Teachers' Optimism Response to the Use of Marker-Based Augmented Reality in the Global Warming Issue	During the COVID-19 pandemic, almost all regions of Indonesia, including Sikka, East Nusa Tenggara, and Indonesia, have implemented e-learning. However, this method has not been conducted in all schools due to the problem of uneven Internet access. Disconnection from the Internet makes it difficult to conduct this process effectively even though students have smartphones. Furthermore, the expecta…	Sulisworo D., Drusmin R., Kusumaningtyas D.A., Handayani T., Wahyuningsih W., Jufriansah A., Khusnani A., Prasetyo E.	2021	2021					Education Research International	Article			Scopus	10.1155/2021/7264230
The technology of interactive book augmented reality (IBAR) for facilitating student 21-century skills	This study aims to development of technology Interactive Book Augmented Reality (IBAR) for Facilitating 21st-Century Skills (21-CS). Technology influences high school students towards learning, and to determine 21st-Century Skills (Critical Thinking, Collaboration, Communication, and Creativity) for AR applications. The research method used was a quasi-experimental design, in which one whole clas…	Wibowo F.C., Nasbey H., Sanjaya L.A., Darman D.R., Ahmad N.J., Ismail H.N.	2021	99	22	5276	5286		Journal of Theoretical and Applied Information Technology	Article	21st-Century Skills (21-CS); Facilitating Student; Interactive Book Augmented Reality (IBAR); Media in Education		Scopus
THE USE OF PHYSICS POCKETBOOK BASED ON AUGMENTED REALITY ON PLANETARY MOTION TO IMPROVE STUDENTS' LEARNING ACHIEVEMENT	Planetary motion in physics learning is an abstract concept and requires high reasoning. This article is one of the augmented realities (AR)-based pocketbook development on the planetary motion, focusing on student learning achievement. The study used the ADDIE model: “Analysis-Design-Development-Implementation-Evaluation”. In the Spring Semester 2020, researchers took these steps in producing an…	Suprapto N., Ibisono H.S., Mubarok H.	2021	11	2	526	540		Journal of Technology and Science Education	Article	Augmented reality; Physics; Planetary motion; Student learning achievements		Scopus	10.3926/jotse.1167
Tuberculosis outbreak among high school students in Novi Pazar, Serbia 2016: A retrospective-cohort study	Introduction: Between February and November 2016, 17 tuberculosis (TB) cases were identified among high school students in Novi Pazar, Serbia. The objectives of our study were to describe the outbreak, to identify potential risk factors and to evaluate the applied control measures. Methodology: The outbreak was described by time, person and place. A retrospective cohort study was conducted. Attac…	Stosic M., Plavsa D., Mavroeidi N., Jovanovic D., Vucinic V.M., Stevanovic G., Sagic L., Spahic S., Rakic U., Grgurevic A.	2019	13	2	101	110		Journal of Infection in Developing Countries	Article	High school; Outbreak; Retrospective cohort study; Serbia; Tuberculosis	BCG vaccine; isoniazid; rifampicin; tuberculostatic agent; adolescent; adult; antibiotic sensitivity; Article; child; clinical article; cohort analysis; comorbidity; extrapulmonary tuberculosis; family history; female; gene cluster; geographic distribution; health practitioner; high school student; histology; human; lung tuberculosis; male; medical care; Mycobacterium tuberculosis; practice guide…	Scopus	10.3855/jidc.10952
Under- and Over-Reporting of Energy Intake in Slovenian Adolescents	Objective: To examine under- and over-reporting of energy intake (EI) among adolescents and to compare relative food and nutrient intakes of under-reporters (UR), over-reporters (OR), and the whole population to acceptable reporters (AR). Design: All adolescents completed food frequency questionnaires at regional health centers, and a subgroup also completed a 3-day weighed dietary protocol at ho…	Kobe H., Kržišnik C., Mis N.F.	2012	44	6	574	583		Journal of Nutrition Education and Behavior	Article	Adolescents; Energy intake; Nutrition; Over-reporting; Slovenia; Under-reporting	adolescent; article; caloric intake; child nutrition; diet; eating; feeding behavior; female; human; male; medical record; nutrition; physiology; prevalence; questionnaire; self disclosure; sex ratio; Slovenia; statistics; Adolescent; Adolescent Nutritional Physiological Phenomena; Diet; Diet Records; Eating; Energy Intake; Feeding Behavior; Female; Humans; Male; Nutrition Surveys; Prevalence; Qu…	Scopus	10.1016/j.jneb.2010.02.015
Understanding the gyroscope sensor: A quick guide to teaching rotation movements using a smartphone	Currently, the number of smartphones with an embedded gyroscope sensor has been increasing due games whose performance relies on 3D augmented reality. In general, teaching papers on the gyroscope sensor address very simple spatial configuration, where the fixed rotation axis coincides to the z-axis of the smartphone. This work presents five experimental setups with different spatial orientations …	De Jesus V.L.B., Pérez C.A.C., De Oliveira A.L., Sasaki D.G.G.	2019	54	1				Physics Education	Article			Scopus	https://www.scopus.com/inward/record.uri?eid=2-s2.0-85058046713&doi=10.1088%2f1361-6552%2faae3fc&partnerID=40&md5=6dc82488f0e878f6dd4d4ae197f34f60
Use of augmented reality in learning	Augmented reality offers great solutions in learning because most of high school students are familiar with them. Augmented reality-based applications such as the Pokémon Go 3D, or Quiver and HP Reveal can be used effectively in education. Using AR technology, teachers or even students can create content. For example, triggers using the provided website. The triggers can be image or videos, so th…	Molnár G., Szűts Z., Biró K.	2018	15	5	209	222		Acta Polytechnica Hungarica	Article	Augmented reality; Higher education; HP reveal; ICT; Pokémon GO		Scopus	10.12700/APH.15.5.2018.5.12
Use of Augmented Reality, Gamification and M-learning	Augmented reality, gamification and M-learning occupy an important place in education today, given the advantages that the use of mobile technologies has brought, independently or in combination with other technological scenarios and different devices that affect the teaching and learning of the different disciplines or that serve as a bridge for improvements to various processes mediated by ICT …	Claros-Perdomo D.-C., Millán-Rojas E.-E., Gallego-Torres A.-P.	2020	29	54				Revista Facultad de Ingenieria	Article	augmented reality; gamification; m-learning; teaching		Scopus	10.19053/01211129.v29.n54.2020.12264
Using an augmented reality game to teach three junior high school students with intellectual disabilities to improve ATM use	Background: Individuals with intellectual disabilities (ID) may have difficulties in performing daily living tasks. Among other daily living tasks, independent automated teller machine (ATM) skills are an essential life skill for people with intellectual disabilities. Materials and Methods: Three junior high school students in a special education class participated in the experiment. We employed …	Kang Y.-S., Chang Y.-J.	2020	33	3	409	419		Journal of Applied Research in Intellectual Disabilities	Article	ATM skills; augmented reality (AR); computer game; intellectual disability	adolescent; case report; daily life activity; education; female; human; intellectual impairment; male; occupational therapy; procedures; student; video game; Activities of Daily Living; Adolescent; Augmented Reality; Education, Special; Female; Humans; Intellectual Disability; Male; Occupational Therapy; Students; Video Games	Scopus	10.1111/jar.12683
Using augmented reality for students health - Case of combining educational learning with standard fitness	Excessive use of non physical entertainments and lack of adequate indoors physical activities in conjunction with pressure from parents for a higher academic performance is creating serious health concerns amongst young students throughout the world. This problem is more sever in industrial societies such as Taiwan with warnings from the government. In order to solve this acute problem we propose…	Hsiao K.-F.	2013	64	2	407	421		Multimedia Tools and Applications	Article	Augmented reality; Computer application; E-Learning; Education; Fitness; Health	Academic performance; Cognitive learning; Computer technology; Educational process; Fitness; Industrial societies; Physical education; Physical exercise; Augmented reality; Computer aided instruction; Computer applications; E-learning; Education; Multimedia systems; Semantics; SportS; Health	Scopus	10.1007/s11042-011-0985-9
Using augmented reality to experiment with elements in a chemistry course	The use of augmented reality (AR) in education is an emerging trend aimed at improving students' learning outcomes and affective factors. This study further investigated the effects of AR learning activities combined with different approaches, including teacher-centered demonstration and student-centered hands-on, on the conceptual understanding of chemistry and interest in science. Participants …	Chen S.-Y., Liu S.-Y.	2020	111					Computers in Human Behavior	Article	Augmented reality; Chemistry; Collaborative; Hands-on; Interest; Mobile	Augmented reality; Chemical elements; Conceptual understanding; Demonstration learning; Experimental research; Hands-on activities; Individual interests; Junior high schools; Statistical finding; Student interviews; Students; adult; article; augmented reality; chemical reaction; controlled study; female; high school; human; human experiment; interview; learning; male; pretest posttest design; que…	Scopus	10.1016/j.chb.2020.106418
Using Augmented Reality to Stimulate Students and Diffuse Escape Game Activities to Larger Audiences	In a world engaged in a perpetual race for progress, augmented reality (AR) is a new frontier that has attracted much research attention in recent years. The generalization of smartphones and the miniaturization and democratization of connected gadgets are leading to new uses and new expectations. In this article, we provide an AR application to the trending educational activity of escape games i…	Estudante A., Dietrich N.	2020	97	5	1368	1374		Journal of Chemical Education	Article	Chemical Engineering; Collaborative/Cooperative Learning; Communication/Writing; General Public; History/Philosophy; Humor/Puzzles/Games; Inquiry-Based/Discovery Learning; Physical Properties; Reactions; Student-Centered Learning		Scopus	10.1021/acs.jchemed.9b00933
Using augmented reality to support a software editing course for college students	This study aimed to explore whether integrating augmented reality (AR) techniques could support a software editing course and to examine the different learning effects for students using online-based and AR-based blended learning strategies. The researcher adopted a comparative research approach with a total of 103 college students participating in the study. The experimental group (E.G.) learned…	Wang Y.-H.	2017	33	5	532	546		Journal of Computer Assisted Learning	Article	augmented reality; college education; evaluation; learning technology		Scopus	10.1111/jcal.12199
Using mobile augmented reality for chemistry learning of acid-base titration: Correlation between motivation and perception	The comprehension of micro-worlds has always been focused and challenged in chemistry learning. High school students' imaginative abilities are not yet mature. As a result, they could able to visualize in microscopic level correctly during the beginning stage of chemistry learning. This study was targeted to support students' imagination by visualized the composition and behavior of substances in…	Nachairit A., Srisawasdi N.	2015			519	528		Workshop Proceedings of the 23rd International Conference on Computers in Education, ICCE 2015	Conference Paper	Augmented reality; Ebook; Motivation; Perception	Augmented reality; Education computing; Electronic publishing; Motivation; Sensory perception; Students; Titration; Acid-base titration; Career motivations; Ebook; High school students; Learning experiences; Microscopic levels; Mobile augmented reality; Pedagogical designs; Education	Scopus	https://www.scopus.com/inward/record.uri?eid=2-s2.0-85040464446&partnerID=40&md5=d086589de275fa73a0d31b9d9e4c6e62
Validity, practicality, and effectiveness development of biology textbooks integrated with augmented reality on high school students	The aim of this research was to produce a valid, practical, and effective biology textbook integrated with Augmented Reality (AR). The textbook development used the Define, Design, Development, and Dissemination (4D) model and the Analysis, Design, Development, Implementation, and Evaluation (ADDIE) model. The instruments used an expert verification sheet, teacher and student response sheets, and…	Mustami M.K., Syamsudduha S., Safei, Ismail M.I.	2019	11	2	187	200		International Journal of Technology Enhanced Learning	Article	4D; ADDIE; Model; Textbook development		Scopus	10.1504/IJTEL.2019.098789
Virtual humans for temperature visualization in a tangible augmented reality educational game	Our primary objective is to enable effective game based learning approaches in tangible augmented reality. In game based learning there is often a tradeoff in motivation between the educational aspects and game aspects. For example, consider our previous work - a tangible augmented reality application for passive solar energy education (AR-SEE), in which users learn about the science behind archi…	Ferrer V., Perdomo A., Ali H.R., Fies C., Quarles J.	2017						2017 IEEE Virtual Reality Workshop on K-12 Embodied Learning through Virtual and Augmented Reality, KELVAR 2017	Conference Paper	Augmented reality; education; visualization	Augmented reality; Data visualization; Education; Education computing; Energy transfer; Flow visualization; Motivation; Solar energy; Students; Virtual reality; Visualization; Augmented reality applications; Educational aspects; Educational simulations; Energy educations; Game-based Learning; High school students; Perceived learning; Temperature estimation; E-learning	Scopus	https://www.scopus.com/inward/record.uri?eid=2-s2.0-85026413057&doi=10.1109%2fKELVAR.2017.7961559&partnerID=40&md5=d8f25c80f52a141d27d41e926cd27720
Virtual, augmented and mixed reality in K–12 education: a review of the literature	This article provides the first review of the existing literature consolidating research into the use of virtual, augmented and mixed reality technologies within K–12 educational environments. The review explores the peer-reviewed scholarly studies conducted between 2006 and May 2017, which involved the use of virtual reality (VR), augmented reality (AR) or mixed reality (MR) technologies in the …	Maas M.J., Hughes J.M.	2020	29	2	231	249		Technology, Pedagogy and Education	Article	augmented reality; K–12; mixed reality; twenty-first-century competencies; Virtual reality		Scopus	https://www.scopus.com/inward/record.uri?eid=2-s2.0-85081715989&doi=10.1080%2f1475939X.2020.1737210&partnerID=40&md5=1b756a7ec3b1be4a1e9e5d053b528626
Visualizing 3D Molecular Structures Using an Augmented Reality App	We present a simple procedure to make an augmented reality app to visualize any chemical 3D model. The molecular structure may be based on crystallographic data or from computational modeling. This guide is made in such a way that no programming skills are needed, and the procedure uses free software and provides a way to visualize 3D structures that are normally difficult to comprehend in the 2D…	Eriksen K., Nielsen B.E., Pittelkow M.	2020	97	5	1487	1490		Journal of Chemical Education	Article	Computer-Based Learning; Elementary/Middle School Science; First-Year Undergraduate/General; General Public; High School/Introductory Chemistry		Scopus	10.1021/acs.jchemed.9b01033
Wearable technology effects on training outcomes of restaurant food handlers	Food safety training does not always result in behavior change, perhaps because of flaws inherent in traditional training designs. New technologies such as augmented reality headsets or head-mounted action cameras could transform the way food safety training is conducted in the food industry. Training conducted with wearable technology presents visual content in the first-person or actor’s perspe…	Clark J., Crandall P., Shabatura J.	2018	81	8	1220	1226		Journal of Food Protection	Article	Food handlers; Instructional design; Restaurants; Training; Training reactions; Wearable technology	adult; article; catering service; controlled study; food safety; hand washing; human; human cell; mirror neuron; motivation; satisfaction; self concept; videorecording; catering service; electronic device; food handling; food safety; hand disinfection; health education; hygiene; personnel management; procedures; Food Handling; Food Safety; Food Services; Hand Disinfection; Health Education; Human…	Scopus	10.4315/0362-028X.JFP-18-033
Writing an expository text using augmented reality: Students’ performance and perceptions	Writing is a demanding task for learners in English as a foreign language (EFL) contexts. Students are not given sufficient practice opportunities in the classroom. Hence, they do not feel motivated to write or enjoy writing in English much, and they encounter difficulties in planning, organizing ideas, stating a clear purpose and choosing appropriate words to express their ideas while composing …	Koç Ö., Altun E., Yüksel H.G.	2021						Education and Information Technologies	Article	Augmented-reality; English as a foreign language; Student perceptions; Writing skills		Scopus	https://www.scopus.com/inward/record.uri?eid=2-s2.0-85099439259&doi=10.1007%2fs10639-021-10438-x&partnerID=40&md5=015625e03c97166e0340ce95ec7f241c

## Sheet: WoS_Scopus_DB_Articles
Title	Abstract	Authors	Year	Volume	Issue	Page start	Page end	Page count	Source title	Document Type	Author Keywords	Index Keywords	Source	DOI
3D virtual itinerary for education using Google Earth as a tool for the recovery of the geological heritage of natural areas: Application in the "las Batuecas valley" Nature Park (Salamanca, Spain)	The objective of this study is to develop a methodology that enhances the value and position of the geological heritage of any natural area in the world using a 3D virtual itinerary. Field applications of this geological itinerary enable students to participate actively in teaching and learning theoretical concepts in the earth sciences and engineering. The educational resources, which include a …	Martínez-Graña A.M., González-Delgado J.A., Pallarés S., Goy J.L., Llovera J.C.	2014	6	12	8567	8591	24	Sustainability (Switzerland)	Article	3D virtual tour; Earth sciences; Educational computing; Google Earth; Interactive learning environments	Earth science; learning; pristine environment; questionnaire survey; secondary education; student; virtual reality; Castilla y Leon; Salamanca [Castilla y Leon]; Spain	Scopus	10.3390/su6128567
3D Virtual Itinerary for Education Using Google Earth as a Tool for the Recovery of the Geological Heritage of Natural Areas: Application in the Las Batuecas Valley Nature Park (Salamanca, Spain)	The objective of this study is to develop a methodology that enhances the value and position of the geological heritage of any natural area in the world using a 3D virtual itinerary. Field applications of this geological itinerary enable students to participate actively in teaching and learning theoretical concepts in the earth sciences and engineering. The educational resources, which include a …	Miguel Martinez-Grana, Antonio; Angel Gonzalez-Delgado, Jose; Pallares, Silvia; Luis Goy, Jose; Civis Llovera, Jorge	2014	6	12	8567	8591	24	SUSTAINABILITY	Article			WoS	10.3390/su6128567
3D-CAD effects on creative design performance of different spatial abilities students	Students' creativity is an important focus globally and is interrelated with students' spatial abilities. Additionally, three-dimensional computer-assisted drawing (3D-CAD) overcomes barriers to spatial expression during the creative design process. Does 3D-CAD affect students' creative abilities? The purpose of this study was to explore the auxiliary effects of 3D-CAD applications on students' c…	Chang, Y	2014	30	5	397	407	11	JOURNAL OF COMPUTER ASSISTED LEARNING	Article	computer-assisted drawing (CAD); creative design; spatial ability; 3D-CAD	AUGMENTED REALITY; CAD; EDUCATION; THINKING; IMPACT; LEVEL; TOOLS	WoS	10.1111/jcal.12051
A case study of Augmented Reality simulation system application in a chemistry course	The comprehension of micro-worlds has always been the focus and the challenge of chemistry learning. Junior high school students' imaginative abilities are not yet mature. As a result, they are not able to visualize microstructures correctly during the beginning stage of chemistry learning. This study targeted "the composition of substances" segment of junior high school chemistry classes and, fu…	Cai S., Wang X., Chiang F.-K.	2014	37		31	40	9	Computers in Human Behavior	Article	Augmented Reality; Chemistry learning; Inquiry-based learning		Scopus	10.1016/j.chb.2014.04.018
A case study of Augmented Reality simulation system application in a chemistry course	The comprehension of micro-worlds has always been the focus and the challenge of chemistry learning. junior high school students' imaginative abilities are not yet mature. As a result, they are not able to visualize microstructures correctly during the beginning stage of chemistry learning. This study targeted the composition of substances segment of junior high school chemistry classes and, furt…	Cai, Su; Wang, Xu; Chiang, Feng-Kuang	2014	37		31	40	9	COMPUTERS IN HUMAN BEHAVIOR	Article			WoS	10.1016/j.chb.2014.04.018
A case study of the development of using augmented reality in teaching nature and life technology to a junior high school students in Southern Taiwan	This study used augmented reality software as a research tool for Junior High School Curriculum in the "Nature and Life Technology" field, designed a set of teaching units by using the augmented reality teaching system (ARTS). In this study, the researchers discussed how augmented reality technology can be applied into the field of Nature and Life Technology. The researchers used Lightning Studio…	Chen G.-J., Chen R.-S.	2018			145	148		Proceedings - 2018 1st International Cognitive Cities Conference, IC3 2018	Conference Paper	Augmented reality; Junior education; Nature and life technology	Augmented reality; Curricula; Electromagnetic induction; Students; Surveys; Augmented reality technology; Junior high schools; Learning attitudes; Learning motivation; Southern taiwan; Teaching materials; Teaching methods; Teaching systems; Engineering education	Scopus	https://www.scopus.com/inward/record.uri?eid=2-s2.0-85060393951&doi=10.1109%2fIC3.2018.00-41&partnerID=40&md5=e0844879678474c2a35a01c931a33b96
A context-aware progressive inquiry-based augmented reality system to improving students' investigation learning abilities for high school geography courses	Engaging students in constructing their knowledge during real-world observation and inquiry-based learning activities has been recognized as an important issue for improving students' learning achievement and motivation. However, researchers have indicated that due to a lack of effectively connection between observation in real-world and inquiry problems, it is a challenge to lead an effective ou…	Chu H.-C., Sung Y.-H.	2016			353	356		Proceedings - 2016 5th IIAI International Congress on Advanced Applied Informatics, IIAI-AAI 2016	Conference Paper	Augmented reality; Context-aware u-learning; Geography course; Progressive inquiry-based learning	Augmented reality; Education; Human computer interaction; Information science; Motivation; Students; Augmented reality systems; Augmented reality technology; Geography course; High school students; Inquiry-based learning; Learning achievement; Problem-solving abilities; U-learning; Problem solving	Scopus	https://www.scopus.com/inward/record.uri?eid=2-s2.0-84988869867&doi=10.1109%2fIIAI-AAI.2016.112&partnerID=40&md5=edaabfb882aa7abee9c478534b820d92
A design-centric approach for augmented reality collaboration	Due to the advances and development in computer technology, it is imperative for teachers to use digital tools to instruct students on subjects that are previously accomplished by traditional media and communication methods. The growth and spread of computer-assisted instructions stimulate design educators to develop pedagogically e?ective learning environments for traditionally studio-based desi…	Ko C.-H., Chang T.-C., Chen Y.-H., Hua L.-H.	2012	28	4	811	817	6	International Journal of Engineering Education	Article	ARToolKit; Augmented reality; Design education	ARToolKit; Communication method; Computer Assisted Instruction; Computer technology; Design collaboration; Design Education; Digital tools; Interdisciplinary collaborations; Interdisciplinary design; Learning achievement; Learning environments; Student learning; Augmented reality; Digital devices; Students; Design	Scopus
A Lightweight Mobile Outdoor Augmented Reality Method Using Deep Learning and Knowledge Modeling for Scene Perception to Improve Learning Experience	Mobile augmented reality (AR) technology creates realistic learning situations and a strong sense of immersion, which is conducive to enhance learning experience and stimulate learning motivation. However, existing mobile outdoor augmented reality applications generally have a complicated operation process and a mismatch between learning resources and corresponding scenes, which leads to a poor l…	Zhao G., Liu S., Zhu W.-J., Qi Y.-H.	2021	37	9	884	901	17	International Journal of Human-Computer Interaction	Article		Augmented reality; Learning systems; Object detection; Detection accuracy; Learning experiences; Learning motivation; Learning situation; Mobile augmented reality; Objective criteria; Outdoor augmented reality; Technology solutions; Deep learning	Scopus	10.1080/10447318.2020.1848163
A Lightweight Mobile Outdoor Augmented Reality Method Using Deep Learning and Knowledge Modeling for Scene Perception to Improve Learning Experience	Mobile augmented reality (AR) technology creates realistic learning situations and a strong sense of immersion, which is conducive to enhance learning experience and stimulate learning motivation. However, existing mobile outdoor augmented reality applications generally have a complicated operation process and a mismatch between learning resources and corresponding scenes, which leads to a poor l…	Zhao, Gang; Liu, Shan; Zhu, Wen-Juan; Qi, Yu-Heng	2021	37	9	884	901	17	INTERNATIONAL JOURNAL OF HUMAN-COMPUTER INTERACTION	Article			WoS	10.1080/10447318.2020.1848163
A need analysis for the development of augmented reality based-geometry teaching instruments in junior high schools	Previous studies have shown that augmented reality (AR) is an interactive teaching media that can improve students' learning motivation and spatial ability. Many studies have discussed AR technology and GeoGebra App but there are no previous studies on developing and using GeoGebra AR-based teaching instruments to improve students' spatial abilities in mathematics. The purpose of this study to de…	Lainufar, Mailizar, Johar R.	2020	1460	1				Journal of Physics: Conference Series	Conference Paper		Augmented reality; Curricula; Education computing; Geometry; Surveys; Junior high schools; Learning motivation; Mathematics learning; Mathematics teacher; Need analysis; Spatial abilities; Students	Scopus	https://www.scopus.com/inward/record.uri?eid=2-s2.0-85081330751&doi=10.1088%2f1742-6596%2f1460%2f1%2f012034&partnerID=40&md5=61a77120cd5c8704b188126adab3ad22
A pilot study exploring augmented reality to increase motivation of Chinese college students learning English	With the advent and accelerated development of augmented reality (AR), an increasing number of studies have been conducted to test the effectiveness of this technique in education. Few, however, have investigated how AR might influence students' motivation toward the learning of a second language. To address this gap in the literature, we used a combination of convenience sampling and criterion s…	Li S., Chen Y., Whittinghill D., Vorvoreanu M.	2015	6	1	23	33	10	Computers in Education Journal	Article	ARCS Model; Augmented reality; English vocabulary learning; Learning motivation	Augmented reality; Computer aided instruction; Education computing; Motivation; ARCS model; Augmented reality technology; Learning motivation; Learning objectives; Open-ended questions; Semi structured interviews; Student motivation; Vocabulary learning; Students	Scopus
A Portable Augmented-Reality Anatomy Learning System Using a Depth Camera in Real Time	In this paper, we present an augmented reality learning system that uses the input of a depth camera to interactively teach anatomy to high school students. The objective is to exemplify human anatomy by displaying 3D models over the body of a person in real time, using the Microsoft Kinect depth camera. The users can see how bones, muscles, or organs are distributed in their bodies without the u…	Manrique-Juan C., Grostieta-Dominguez Z.V.E., Rojas-Ruiz R., Alencastre-Miranda M., Muñoz-Gómez L., Silva-Muñoz C.	2017	79	3	176	183	7	American Biology Teacher	Article	anatomy; augmented reality; depth camera; innovative education; interactive learning		Scopus	10.1525/abt.2017.79.3.176
A Portable Augmented-Reality Anatomy Learning System Using a Depth Camera in Real Time	In this paper, we present an augmented reality learning system that uses the input of a depth camera to interactively teach anatomy to high school students. The objective is to exemplify human anatomy by displaying 3D models over the body of a person in real time, using the Microsoft Kinect depth camera. The users can see how bones, muscles, or organs are distributed in their bodies without the u…	Manrique-Juan, Cristina; Grostieta-Dominguez, Zaira V. E.; Rojas-Ruiz, Ricardo; Alencastre-Miranda, Moises; Munoz-Gomez, Lourdes; Silva-Munoz, Cecilia	2017	79	3	176	183	7	AMERICAN BIOLOGY TEACHER	Article			WoS	10.1525/abt.2017.79.3.176
A review of the types of mobile activities in mobile inquiry-based learning	Inquiry-based Learning is increasingly suggested as an efficient approach for fostering learners' curiosity and motivation. It helps learners to develop their ability to work in complex and unpredictable environments making them more critical thinkers and agentic learners. Although mobile technology is a suitable support for this learning process, there is a lack of practical strategies for educa…	Suarez, Angel; Specht, Marcus; Prinsen, Fleur; Kalz, Marco; Ternier, Stefaan	2018	118		38	55	17	COMPUTERS & EDUCATION	Article			WoS	10.1016/j.compedu.2017.11.004
A science history educational board game with augmented reality integrating collaborative problem solving and scaffolding strategies	While numerous studies have adapted computer simulation or digital games to support chemistry learning, these previous approaches were generally used to support learning the procedural knowledge of chemistry, such as experiment procedure. Nonetheless, chemistry history is mostly of declarative knowledge. Different approach should be taken to support learning chemistry history. Game-based learning…	Wang S.-M., Chen K.-T., Hou H.-T., Li C.-T.	2017			40	47		ICCE 2017 - 25th International Conference on Computers in Education: Technology and Innovation: Computer-Based Educational Systems for the 21st Century, Workshop Proceedings	Conference Paper	Augmented reality; Board game; Collaborative problem solving; Flow; Game-based learning	Augmented reality; Computer games; Educational technology; Engineering research; Knowledge based systems; Problem solving; Scaffolds; Students; Augmented reality technology; Board games; Cognitive scaffolding; Collaborative problem solving; Declarative knowledge; Flow; Game-based Learning; Senior high school students; E-learning	Scopus	https://www.scopus.com/inward/record.uri?eid=2-s2.0-85054163377&partnerID=40&md5=daf9378be2fd307e9d15387a3a783091
A Study of Augmented Reality in Learning, Memory and Learning Motivation: A Case Study of Practical Writing in Middle School Life	With the development of Augmented Reality (AR) technology, more and more research studies have explored the educational impact of AR technology applications. However, in the field of practical writing, few studies discussed the effectiveness of AR technology in Chinese idiom (inscription) learning. In this study we developed a Chinese idiom learning system, named Chinese Idioms Learning Card (CIL…	Ou Yang F.-C., Huang W.-T., Liao C.-J.	2018			958	959		Proceedings - 2018 7th International Congress on Advanced Applied Informatics, IIAI-AAI 2018	Conference Paper	Augmented Reality; Learning card; Practical writing	Augmented reality; Learning systems; Students; Game-based Learning; Junior high schools; Learning card; Learning motivation; Middle school; Research studies; Self-learning; Technology application; Engineering education	Scopus	https://www.scopus.com/inward/record.uri?eid=2-s2.0-85065189851&doi=10.1109%2fIIAI-AAI.2018.00200&partnerID=40&md5=bdd7fd058e3d4ef78ca2d9fc29b236bc
A study of campus butterfly ecology learning system based on augmented reality and mobile learning	This study used augmented reality and mobile learning technologies to design a virtual butterfly ecological environment for learning butterfly ecology. Students can breed virtual caterpillars on host plants using smart phones, and become familiar with butterflys life cycle by observing their growth. The virtual campus butterfly ecological environment can reduce the difficulty of building and mana…	Tarng W., Ou K.-L.	2012			62	66		Proceedings 2012 17th IEEE International Conference on Wireless, Mobile and Ubiquitous Technology in Education, WMUTE 2012	Conference Paper	augmented reality; context awareness; game-based learning; mobile learning; smart phone	Context- awareness; Context-Aware; Ecological environments; Game-based Learning; Host plants; Junior high schools; Learning environments; Mobile Learning; Students learning; Virtual campus; Augmented reality; Engineering education; Smartphones; Students; User interfaces; Ecology	Scopus	https://www.scopus.com/inward/record.uri?eid=2-s2.0-84860829819&doi=10.1109%2fWMUTE.2012.17&partnerID=40&md5=ba97e37db8d1d4eb548aefe9ce708c78
A Three-Tier Diagnostic Test to Assess Pre-Service Teachers' Misconceptions about Global Warming, Greenhouse Effect, Ozone Layer Depletion, and Acid Rain	This study describes the development and validation of a three-tier multiple-choice diagnostic test, the atmosphere-related environmental problems diagnostic test (AREPDiT), to reveal common misconceptions of global warming (GW), greenhouse effect (GE), ozone layer depletion (OLD), and acid rain (AR). The development of a two-tier diagnostic test procedure as described by Treagust constitutes the…	Arslan H.O., Cigdemoglu C., Moseley C.	2012	34	11	1667	1686	19	International Journal of Science Education	Article	Acid rain; Environmental education; Global warming; Misconceptions; Ozone layer depletion; Three-tier diagnostic assessment		Scopus	10.1080/09500693.2012.680618
A virtual experiment for learning the principle of daniell cell based on augmented reality	Chemistry is a science emphasizing both theory and experimentation. After learning the theoretical knowledge, experimental operation can help students understand chemical concepts and transform them into practical knowledge. Considering the safety issue and the lack of teaching time and experimental equipment, some teachers often choose to demonstrate an experiment instead of letting students con…	Tarng W., Lin Y.-J., Ou K.-L.	2021	11	2	1	24	23	Applied Sciences (Switzerland)	Article	Achievement test; Augmented reality; Empirical research; Inquiry-based learning; Johnstone’s triangle; Questionnaire survey; Scaffolds; Virtual experiment		Scopus	10.3390/app11020762
A Virtual Experiment for Learning the Principle of Daniell Cell Based on Augmented Reality	Chemistry is a science emphasizing both theory and experimentation. After learning the theoretical knowledge, experimental operation can help students understand chemical concepts and transform them into practical knowledge. Considering the safety issue and the lack of teaching time and experimental equipment, some teachers often choose to demonstrate an experiment instead of letting students con…	Tarng, Wernhuar; Lin, Yu-Jun; Ou, Kuo-Liang	2021	11	2			24	APPLIED SCIENCES-BASEL	Article	virtual experiment; augmented reality; Johnstone&#8217; s triangle; inquiry-based learning; scaffolds; empirical research; achievement test; questionnaire survey		WoS	10.3390/app11020762
Affordances of Augmented Reality in Science Learning: Suggestions for Future Research	Augmented reality (AR) is currently considered as having potential for pedagogical applications. However, in science education, research regarding AR-aided learning is in its infancy. To understand how AR could help science learning, this review paper firstly has identified two major approaches of utilizing AR technology in science education, which are named as image-based AR and location-based A…	Cheng, Kun-Hung; Tsai, Chin-Chung	2013	22	4	449	462	13	JOURNAL OF SCIENCE EDUCATION AND TECHNOLOGY	Article			WoS	10.1007/s10956-012-9405-9
Affordances of augmented reality technology for science education: Views of secondary school students and science teachers	Using augmented reality (AR) in science education is one of the popular topics that have been researched in recent years. However, more qualitative studies are needed as the contributions of using AR in science education to the learning experience and knowledge construction can be better understood through qualitative research. Therefore, it is important to examine the opinions of teachers and st…	Arici F., Yilmaz R.M., Yilmaz M.	2021	3	5	1153	1171	18	Human Behavior and Emerging Technologies	Article			Scopus	10.1002/hbe2.310
Affordances of augmented reality technology for science education: Views of secondary school students and science teachers	Using augmented reality (AR) in science education is one of the popular topics that have been researched in recent years. However, more qualitative studies are needed as the contributions of using AR in science education to the learning experience and knowledge construction can be better understood through qualitative research. Therefore, it is important to examine the opinions of teachers and st…	Arici, Faruk; Yilmaz, Rabia M.; Yilmaz, Mehmet	2021	3	5	1153	1171	18	HUMAN BEHAVIOR AND EMERGING TECHNOLOGIES	Article			WoS	10.1002/hbe2.310
Amplifications of learning: Use of mobile media devices among youth	Smart mobile devices like the iPhone, Android, Kindle Fire, and iPad have energized educators' interest in using mobile media for education. Applications from clickers to games to augmented reality game creation software are thriving in research settings, and in some cases schools, but relatively little is known about how youth use such devices for learning outside of school. This research study …	Squire K., Dikkers S.	2012	18	4	445	464	19	Convergence	Article	amplifications of learning; Apple iPhone; Education; educational technology; media; mobile 21st-century technology; school children; SCOT		Scopus	10.1177/1354856511429646
Amplifications of learning: Use of mobile media devices among youth	Smart mobile devices like the iPhone, Android, Kindle Fire, and iPad have energized educators' interest in using mobile media for education. Applications from clickers to games to augmented reality game creation software are thriving in research settings, and in some cases schools, but relatively little is known about how youth use such devices for learning outside of school. This research study …	Squire, Kurt; Dikkers, Seann	2012	18	4	445	464	19	CONVERGENCE-THE INTERNATIONAL JOURNAL OF RESEARCH INTO NEW MEDIA TECHNOLOGIES	Article			WoS	10.1177/1354856511429646
An App that Changes Mentalities about Mobile Learning-The EduPARK Augmented Reality Activity	The public usually associates mobile devices to distraction and learning disruption, and they are not frequently used in formal education. Additionally, games and parks are both associated with play and leisure time, and not to learn. This study shows that the combination of mobiles, games, and parks can promote authentic learning and contributes to changing conventional mentalities. The study is…	Pombo, Lucia; Marques, Margarida M.	2019	8	2			0	COMPUTERS	Article			WoS	10.3390/computers8020037
An AR-based Conversion System of Classical Chinese Text with Return Mark to Japanese Reading	The so-called Kanbun, the Japanese reading of the classical Chinese text, has been studied as a type of the classical Japanese in secondary education in Japan. In Kanbun the word order is changed based on symbols called return mark, which is converted into a Japanese reading. This change is often so complicated that it may cause phobias in learning for junior and senior high school students in Ja…	Yamanoue, Gaku; Makino, Mistunori	2021	11766				0	INTERNATIONAL WORKSHOP ON ADVANCED IMAGING TECHNOLOGY (IWAIT) 2021	Article			WoS	10.1117/12.2591030
An E-Assessment Framework for Blended Learning with Augmented Reality to Enhance the Student Learning	The study compared the students' level of understanding using two scenarios i.e. S1 (Classroom Lectures) and S2 (Lectures based on AR). An independent sample t-test was applied to correlate the results of two groups (experimental and control) and paired sample t-test was applied to evaluate the two scenarios S1and S2 within two groups: the experimental and the control. When the effect of augmente…	Mumtaz, Kanwal; Iqbal, Muhammad Munwar; Khalid, Shehzad; Rafiq, Tariq; Owais, Syed Muhammad; Al Achhab, Mohammed	2017	13	8	4419	4436	17	EURASIA JOURNAL OF MATHEMATICS SCIENCE AND TECHNOLOGY EDUCATION	Article			WoS	10.12973/eurasia.2017.00938a
An Evaluation of the PicsAR Research Project: An Augmented Reality in Physics Learning	This paper is one of the outcomes of the PicsAR (Physics Augmented Reality) research project that is focusing on the evaluation of students' abstract thinking skills while utilizing augmented reality (AR) in the atomic model. The sequence of the research has emerged into three steps: developing, validating, and the evaluation of the PicsAR. The research utilized an ADDIE model: Analysis-Design-De…	Suprapto, Nadi; Nandyansah, Wisnu; Mubarok, Husni	2020	15	10	113	125	12	INTERNATIONAL JOURNAL OF EMERGING TECHNOLOGIES IN LEARNING	Article			WoS	10.3991/ijet.v15i10.12703
An integrated VR/AR framework for user-centric interactive experience of cultural heritage: The ArkaeVision project	The ArkaeVision project is aimed at enabling a new way of enjoying Cultural Heritage through a more engaging and culturally-qualified user experience. The main goal is the creation of a technological infrastructure for the permanent enhancement of cultural resources. Hence, ArkaeVision represents a user-centric integrated system able to offer different modalities of exploitation of Cultural Herit…	Bozzelli G., Raia A., Ricciardi S., De Nino M., Barile N., Perrella M., Tramontano M., Pagano A., Palombini A.	2019	15				0	Digital Applications in Archaeology and Cultural Heritage	Article	Augmented reality; Digital storytelling; Gamification; User experience design; Virtual reality		Scopus	10.1016/j.daach.2019.e00124
An Intelligent Tutoring System to Facilitate the Learning of Programming through the Usage of Dynamic Graphic Visualizations	The learning of programming is a field of research with relevant studies and publications for more than 25 years. Since its inception, it has been shown that its difficulty lies in the high level of abstraction required to understand certain programming concepts. However, this level can be reduced by using tools and graphic representations that motivate students and facilitate their understanding…	Schez-Sobrino, Santiago; Gmez-Portes, Cristian; Vallejo, David; Glez-Morcillo, Carlos; Redondo, Miguel A.	2020	10	4			0	APPLIED SCIENCES-BASEL	Article			WoS	10.3390/app10041518
An interactive 5E learning cycle-based augmented reality system to improve students' learning achievement in a microcosmic chemistry molecule course	In this study, an interactive 5E learning cycle-based augmented reality system is proposed for conducting microcosmic Chemistry molecule learning activities. Augmented reality has been widely used for enhancing students' learning motivation. However, numerous studies have indicated that without effective learning strategies for helping students construct solid knowledge, their learning performanc…	Cheng S.-H., Chu H.-C.	2016			357	360		Proceedings - 2016 5th IIAI International Congress on Advanced Applied Informatics, IIAI-AAI 2016	Conference Paper	Augmented reality; High school education; Interactive 5E learning cycle; Microcosmic Chemistry molecule course	Augmented reality; E-learning; Information science; Learning systems; Molecules; Students; Augmented reality systems; Behavioral patterns; High school; Learning achievement; Learning performance; Microcosmic Chemistry molecule course; Mobile-learning system; Quantitative content analysis; Education	Scopus	https://www.scopus.com/inward/record.uri?eid=2-s2.0-84988835487&doi=10.1109%2fIIAI-AAI.2016.119&partnerID=40&md5=14f46d9786bc7ac664ac29c213a0579d
An Interactive Adaptable Learning Interface for E-Learning Sessions	Introduction of augmented reality into the E-learning systems brings a new era in personal remote education. While E-learning brings a lot of benefits for both instructor and student it also has various difficulties, such as absence of vital personal interaction that can influence on student motivation and inspiration. To decrease this gap we have started the development of an Interactive Adaptab…	Odarushchenko, Elena; Butenko, Valentina; Smolyar, Viktor; Kharchenko, Vyacheslav	2020	14		115	120	5	INTERNATIONAL JOURNAL OF EDUCATION AND INFORMATION TECHNOLOGIES	Article			WoS	10.46300/9109.2020.14.14
An interactive mobile augmented reality textbook for learning biology	This article describes the development of an interactive mobile augmented reality textbook (IMART) for high school students in learning biology. IMART aims to help students get a visual representation and deeper understanding of difficult and abstract biology concepts such as the topics of the circulatory system and the heart, lungs and pulmonary system, and human skeleton. This interactive tool …	Adnan N.H.	2018	10	2 Special Issue	1719	1725	6	Journal of Advanced Research in Dynamical and Control Systems	Article	Augmented Reality; Biology Education; Mobile Augmented Reality Textbook		Scopus
Application in augmented reality for learning mathematical functions: A study for the development of spatial intelligence in secondary education students	Spatial intelligence is an essential skill for understanding and solving real-world problems. These visuospatial skills are fundamental in the learning of different Science, Technology, Engineering and Mathematics (STEM) subjects, such as Technical Drawing, Physics, Robotics, etc., in order to build mental models of objects or graphic representations from algebraic expressions, two-dimensional de…	Del Cerro Velázquez F., Méndez G.M.	2021	9	4	1	19	18	Mathematics	Article	Augmented reality; Geogebra AR; Mathematics; Secondary education; Spatial intelligence; STEM		Scopus	10.3390/math9040369
Application in Augmented Reality for Learning Mathematical Functions: A Study for the Development of Spatial Intelligence in Secondary Education Students	Spatial intelligence is an essential skill for understanding and solving real-world problems. These visuospatial skills are fundamental in the learning of different Science, Technology, Engineering and Mathematics (STEM) subjects, such as Technical Drawing, Physics, Robotics, etc., in order to build mental models of objects or graphic representations from algebraic expressions, two-dimensional de…	del Cerro Velazquez, Francisco; Morales Mendez, Gines	2021	9	4			0	MATHEMATICS	Article			WoS	10.3390/math9040369
Application of augmented reality in museums - Factors influencing the learning motivation and effectiveness	Technology advancement has led to the successful and broad application of augmented reality approach in museums. Several literature works have supported the influence of augmented reality in education. However, relatively few studies have been carried out on augmented reality in museum and relevant educational influence. Thus, this study aims to identify educational effectiveness by employing aug…	Chen, Chun-An; Lai, Hsin-, I	2021	104				0	SCIENCE PROGRESS	Article			WoS	10.1177/00368504211059045
Application of augmented reality in museums – Factors influencing the learning motivation and effectiveness	Technology advancement has led to the successful and broad application of augmented reality approach in museums. Several literature works have supported the influence of augmented reality in education. However, relatively few studies have been carried out on augmented reality in museum and relevant educational influence. Thus, this study aims to identify educational effectiveness by employing aug…	Chen C.-A., Lai H.-I.	2021	104	3			0	Science Progress	Article	augmented reality; empirical; learning effectiveness; learning motivation; Museum	information center; learning; motivation; Augmented Reality; Learning; Motivation; Museums	Scopus	10.1177/00368504211059045
Application of augmented reality to physics practicum to enchane students’ understanding of concepts	The purpose of this study is to increase understanding of physics conceps through the application of physics laboratory based Augmented Reality. The participants of this research were 37 junior high school students in one of the schools in Garut. The research method used is mixed method with embedded experimental one group pre-test posttest design. The data obtained was quantitative and qualitati…	Amelia R., Azizah R.S.N., Suwandi A.R., Amalia I.F., Ismail A.	2020	9	3	1128	1131	3	International Journal of Scientific and Technology Research	Article	Augmented Reality; Physics Lab; Understanding physics concepts		Scopus
Application of Compound Bonding Based On Augmented Reality	Augmented reality technology is very important in visualizing real objects or concepts. The advancement of computing equipment enables 3D modelling to be performed virtually with relatively easy processes. The appearance of 3D models in virtual is very interesting because it can be combined with interactive multimedia applications so that users can control the course of the application as needed.…	Setiawan, Alexander; Rostianingsih, Silvia; Widodo, Timotitus Reinaldo	2018	248				0	4TH ENGINEERING SCIENCE AND TECHNOLOGY INTERNATIONAL CONFERENCE (ESTIC 2018)	Article			WoS	10.1051/matecconf/201824805007
Applications of augmented reality-based natural interactive learning in magnetic field instruction	Educators must address several challenges inherent to the instruction of scientific disciplines such as physics -- expensive or insufficient laboratory equipment, equipment error, difficulty in simulating certain experimental conditions. Augmented reality (AR) can be a promising approach to address these challenges. In this paper, we discuss the design and implementation of an AR and motion-sensi…	Cai S., Chiang F.-K., Sun Y., Lin C., Lee J.J.	2017	25	6	778	791	13	Interactive Learning Environments	Article	Augmented reality; learning environment; magnetic field; motion sensing; natural interaction		Scopus	10.1080/10494820.2016.1181094
Applications of augmented reality-based natural interactive learning in magnetic field instruction	Educators must address several challenges inherent to the instruction of scientific disciplines such as physics - expensive or insufficient laboratory equipment, equipment error, difficulty in simulating certain experimental conditions. Augmented reality (AR) can be a promising approach to address these challenges. In this paper, we discuss the design and implementation of an AR and motion-sensin…	Cai, Su; Chiang, Feng-Kuang; Sun, Yuchen; Lin, Chenglong; Lee, Joey J.	2017	25	6	778	791	13	INTERACTIVE LEARNING ENVIRONMENTS	Article			WoS	10.1080/10494820.2016.1181094
Applying augmented reality in physical education on motor skills learning	Physical education is a course that integrates knowledge of sports with skill drilling. Augmented Reality (AR)-assisted instruction has infrequently been applied in sport skill drilling. Video-assisted instruction has frequently applied to physical sports; however, it neither involves interactive practice nor embodies both textbook learning and the practice of sporting skills simultaneously. As a…	Chang K.-E., Zhang J., Huang Y.-S., Liu T.-C., Sung Y.-T.	2020	28	6	685	697	12	Interactive Learning Environments	Article	3D model; Augmented reality; motor skill learning; physical education; video-assisted instruction		Scopus	10.1080/10494820.2019.1636073
Applying augmented reality in physical education on motor skills learning	Physical education is a course that integrates knowledge of sports with skill drilling. Augmented Reality (AR)-assisted instruction has infrequently been applied in sport skill drilling. Video-assisted instruction has frequently applied to physical sports; however, it neither involves interactive practice nor embodies both textbook learning and the practice of sporting skills simultaneously. As a…	Chang, Kuo-En; Zhang, Jia; Huang, Yang-Sheng; Liu, Tzu-Chien; Sung, Yao-Ting	2020	28	6	685	697	12	INTERACTIVE LEARNING ENVIRONMENTS	Article			WoS	10.1080/10494820.2019.1636073
Applying Augmented Reality to a Mobile-Assisted Learning System for Martial Arts using Kinect Motion Capture	In this study, to learn the routine of Tantui, a branch of martial arts was taken as an object of research. Fitts' stages of motor learning and augmented reality (AR) were applied to a 3D mobile-assisted learning system for martial arts, which was characterized by free viewing angles. With the new system, learners could rotate the viewing angle of an image freely in a three-dimensional space, zoo…	Hsu, Wen-Chun; Shih, Ju-Ling	2016	14	3	91	106	15	INTERNATIONAL JOURNAL OF DISTANCE EDUCATION TECHNOLOGIES	Article			WoS	10.4018/IJDET.2016070106
Applying the ARCS Motivation Theory for the Assessment of AR Digital Media Design Learning Effectiveness	This research adopts Keller's ARCS motivation theory as a method to create a teaching experiment by integrating augmented reality (AR) into teaching in order to enhance learning interest and learning effectiveness in a digital media design course. The purpose of this research is to examine the application of AR in quarantine during the COVID-19 pandemic, whereby students can enhance their learnin…	Chang, Yuh-Shihng	2021	13	21			0	SUSTAINABILITY	Article			WoS	10.3390/su132112296
Architectural Jewels of Lublin: A Modern Computerized Board Game in Cultural Heritage Education	Lublin is a city located in the eastern part of Poland, which is an important place of cultural heritage, being the venue where the Polish-Lithuanian Union was signed 450 years ago in 2019. This article presents Architectural Jewels of Lublin, a computerized serious board game for two players. The aim of the game is to collect points for recognizing models of the city's historic architectural obj…	Montusiewicz, Jerzy; Milosz, Marek	2021	14	3			0	ACM JOURNAL ON COMPUTING AND CULTURAL HERITAGE	Article			WoS	10.1145/3446978
Are eccentric eating habits eating disorders?	Background: The study deals with particular kinds of eating habits that are unusual, not focused on weight, different from eating disorders, and not pathological. They are characterized by features such as the kind, amount, manner and style of eating that deviate from the common ones in their family or culture. They would be included today under the DSM-5 categories of Avoidant restricting food i…	Kreitler S.	2017	54	3	8	14	6	Israel Journal of Psychiatry	Article			Scopus
Are high school girls' lacrosse players at increased risk of concussion because they are not allowed to wear the same helmet boys' lacrosse players are required to wear?	Background: Boys' lacrosse (LAX), a full contact sport allowing body and stick checking, mandates hard shell helmets with full face masks. Girls' LAX, which prohibits body checking and whose sphere rule is supposed to prevent stick checking to the head, allows optional flexible headgear with/without integrated eye protection. Whether the required boys' LAX helmets should also be mandated in girls…	Comstock R.D., Arakkal A.T., Pierpoint L.A., Fields S.K.	2020	7	1			0	Injury Epidemiology	Article	Attributable risk; Attributable risk percent; Concussion; Gender; Lacrosse; Prevention; Surveillance	adult; Article; athlete; attributable risk; clinical practice; cohort analysis; comparative study; disease surveillance; female; follow up; high school; human; laceration; lacrosse player; major clinical study; male; priority journal; retrospective study; risk factor; sport injury; training	Scopus	10.1186/s40621-020-00242-5
Are high school girls' lacrosse players at increased risk of concussion because they are not allowed to wear the same helmet boys' lacrosse players are required to wear?	BackgroundBoys' lacrosse (LAX), a full contact sport allowing body and stick checking, mandates hard shell helmets with full face masks. Girls' LAX, which prohibits body checking and whose sphere rule is supposed to prevent stick checking to the head, allows optional flexible headgear with/without integrated eye protection. Whether the required boys' LAX helmets should also be mandated in girls' …	Comstock, R. Dawn; Arakkal, Alan T.; Pierpoint, Lauren A.; Fields, Sarah K.	2020	7	1			0	INJURY EPIDEMIOLOGY	Article			WoS	10.1186/s40621-020-00242-5
AR-Lab for learning science concepts: Two case studies	The purpose of this study was to investigate the effects of augmented reality laboratory on students' learning of science concepts. Two cases were implemented and examined, including learning of convex lens image forming for junior high school students and learning of electrochemistry concepts for senior high school students. The results revealed that (a) the use of augmented reality helped learn…	Chen M.-P., Cheng C.-H., Liao B.-C.	2015			676	678		Workshop Proceedings of the 23rd International Conference on Computers in Education, ICCE 2015	Conference Paper	Augmented reality; Learning strategy; Motivation; Scaffolding strategy	Augmented reality; Knowledge management; Learning systems; Motivation; Scaffolds; Students; Image forming; Junior high schools; Knowledge application; Learning science; Learning strategy; Scaffolding strategy; Science learning; Senior high school students; Education	Scopus	https://www.scopus.com/inward/record.uri?eid=2-s2.0-85040464743&partnerID=40&md5=92c4613fbddb095fdd234a37b095a388
ARRES Augmented Reality for the human respiratory system	Technology is advancing at a brisk pace as many things that were not possible a few years ago are possible now. Augmented Reality is a synthetic, computer simulated reality or recreation of a real-time environment where a user can interact with the replicated real environments. Biology is only taught in conventional way through books so it makes the students only pay their attention to texts and …	Amalia, E. L.; Suryani, D. H.	2019	1375				0	ANNUAL CONFERENCE OF SCIENCE AND TECHNOLOGY	Article			WoS	10.1088/1742-6596/1375/1/012037
Artitser: A mobile augmented reality in classroom interactive learning tool on biological science for junior high school students	The authors implemented an Augment Reality (AR) to develop a mobile application called ARTitser that was utilized for Junior High School students as a supportive tool to learn Biological Science. The said application runs in iOS that integrates AR technology education which may help the teachers in facilitating delivery of the daily lessons using a realistic representation of objects for a better…	Ramos M.J.H., Comendador B.E.V.	2019			135	139		ACM International Conference Proceeding Series	Conference Paper	Biology; Interactive Learning Tool; Mobile Augmented Reality; Mobile Learning	Augmented reality; Biology; Educational technology; Learning systems; Surveys; Biological science; Interactive learning tools; Junior high schools; Learning experiences; Mobile applications; Mobile augmented reality; Mobile Learning; Technology education; Students	Scopus	https://www.scopus.com/inward/record.uri?eid=2-s2.0-85072231165&doi=10.1145%2f3337682.3337700&partnerID=40&md5=c95e8b88275fca03c4c875b4efbb7ad6
Assessing the effectiveness of learning solid geometry by using an augmented reality-assisted learning system	This study integrates augmented reality (AR) technology into teaching activities to design a learning system that assists junior high-school students in learning solid geometry. The following issues are addressed: (1) the relationship between achievements in mathematics and performance in spatial perception; (2) whether system-assisted learning can improve the spatial perceptions of students; (3)…	Lin H.-C.K., Chen M.-C., Chang C.-K.	2015	23	6	799	810	11	Interactive Learning Environments	Article	augmented reality (AR); interaction design; learning effectiveness; participatory action research; solid geometry; system usability scale (SUS); usability evaluation		Scopus	10.1080/10494820.2013.817435
Assessing the effectiveness of learning solid geometry by using an augmented reality-assisted learning system	This study integrates augmented reality (AR) technology into teaching activities to design a learning system that assists junior high-school students in learning solid geometry. The following issues are addressed: (1) the relationship between achievements in mathematics and performance in spatial perception; (2) whether system-assisted learning can improve the spatial perceptions of students; (3)…	Lin, Hao-Chiang Koong; Chen, Mei-Chi; Chang, Chih-Kai	2015	23	6	799	810	11	INTERACTIVE LEARNING ENVIRONMENTS	Article	augmented reality (AR); solid geometry; usability evaluation; learning effectiveness; interaction design; system usability scale (SUS); participatory action research	MATHEMATICS; EDUCATION; THINKING	WoS	10.1080/10494820.2013.817435
Augmented Immersive Reality (AIR) for Improved Learning Performance: A Quantitative Evaluation	Technology-enhanced learning has attracted increasing attention of educational community focused on improvement of traditional classroom learning. Augmented immersive reality (AIR) technologies enhance users' perception of reality by augmenting it with computer-generated components such as audio, video, 2/3-D graphics, GPS data, etc. The AIR introduces new dimensions of learning experience that e…	Cen L., Ruta D., Al Qassem L.M.M.S., Ng J.	2020	13	2	283	296	13	IEEE Transactions on Learning Technologies	Article	AIR-EDUTECH; Augmented Immersive Reality (AIR); Augmented Reality (AR); education data mining.; Mobile learning	Augmented reality; Chemical analysis; Data mining; Three dimensional computer graphics; Educational community; High school students; Immersive; Learning experiences; Learning performance; Mobile Learning; Quantitative evaluation; Technology enhanced learning; Students	Scopus	10.1109/TLT.2019.2937525
Augmented Immersive Reality (AIR) for Improved Learning Performance: A Quantitative Evaluation	Technology-enhanced learning has attracted increasing attention of educational community focused on improvement of traditional classroom learning. Augmented immersive reality (AIR) technologies enhance users' perception of reality by augmenting it with computer-generated components such as audio, video, 2/3-D graphics, GPS data, etc. The AIR introduces new dimensions of learning experience that e…	Cen, Ling; Ruta, Dymitr; Al Qassem, Lamees Mahmoud Mohd Said; Ng, Jason	2020	13	2	283	296	13	IEEE TRANSACTIONS ON LEARNING TECHNOLOGIES	Article	Mobile learning; Augmented Reality (AR); Augmented Immersive Reality (AIR); AIR-EDUTECH; education data mining	SYSTEM; EDUCATION	WoS	10.1109/TLT.2019.2937525
Augmented reality and competition in robotics education: Effects on 21st century competencies, group collaboration and learning motivation	Robotics education has received an increasing attention in recent years as a means to build students' motivation, team collaboration skills, and other valuable 21st century competencies. Yet there is a lack of experimental studies to investigate and identify strategies to facilitate robotics education. This study adopted a 2 × 2 quasi-experimental design to investigate two strategies: the incorpo…	Chen C.-H., Yang C.-K., Huang K., Yao K.-C.	2020	36	6	1052	1062	10	Journal of Computer Assisted Learning	Article	21st century competencies; augmented reality; competition; learning motivation; robotics education		Scopus	10.1111/jcal.12469
Augmented reality and competition in robotics education: Effects on 21st century competencies, group collaboration and learning motivation	Robotics education has received an increasing attention in recent years as a means to build students' motivation, team collaboration skills, and other valuable 21st century competencies. Yet there is a lack of experimental studies to investigate and identify strategies to facilitate robotics education. This study adopted a 2 x 2 quasi-experimental design to investigate two strategies: the incorpo…	Chen, Ching-Huei; Yang, Chin-Kun; Huang, Kun; Yao, Kai-Chao	2020	36	6	1052	1062	10	JOURNAL OF COMPUTER ASSISTED LEARNING	Article			WoS	10.1111/jcal.12469
Augmented Reality and Microbit for Project-Based Learning	The research proposes an augmented reality system integrating with the BBC Microbit microcontroller for student’s project-based learning. It is a learning tool that helps the students to understand about the augmented reality (AR) and the Microbit technologies. To increase the student’s motivation, the final project was conducted as an AR projectile-based shooting game application. The Microbit w…	Jailungka P., Charoenseang S., Thammatinno C.	2020	12191 LNCS		219	235		Lecture Notes in Computer Science (including subseries Lecture Notes in Artificial Intelligence and Lecture Notes in Bioinformatics)	Conference Paper	Augmented reality; Interdisciplinary learning; Microbit; Project-based learning	Augmented reality; Computer hardware; Computer systems programming; Human computer interaction; Mixed reality; Projectiles; Remote control; Students; Teaching; Augmented reality systems; High school students; Interdisciplinary learning; Learning achievement; Level of satisfaction; Physics simulation; Project based learning; Teaching and learning; Learning systems	Scopus	https://www.scopus.com/inward/record.uri?eid=2-s2.0-85089165258&doi=10.1007%2f978-3-030-49698-2_15&partnerID=40&md5=d288b4bdaee62347d2e88288daadc204
Augmented reality applications in education: Teachers point of view	A common conclusion of several studies is that augmented reality (AR) applications can enhance the learning process, learning motivation and effectiveness. Despite the positive results, more research is necessary. The current work aims to study the degree of diffusion of AR technology and teachers’ opinion about the need for continuous training, the process of creating 3D models, and the feasibil…	Tzima S., Styliaras G., Bassounas A.	2019	9	2			0	Education Sciences	Article	3D digital models; Augmented reality; Cultural heritage; Learning process; Multimedia		Scopus	10.3390/educsci9020099
Augmented reality applications: A Meta-analysis and thematic analysis	The purpose of this study is to determine the effect of augmented reality (AR) applications on academic success through meta-analytic and thematic analysis. 51 items from 45 studies conducted between 2013 and 2019 were examined in different databases on the effect size of AR in relation on academic success, education level, and duration of the application. The effect size was found to exist at a …	Batdi, Veli; Talan, Tarik	2019	8	4	276	297	21	TURKISH JOURNAL OF EDUCATION	Article			WoS	10.19128/turje.581424
Augmented Reality Applied in Dietary Monitoring	Recent advances in augmented reality (AR) have attracted much attention in nutrition and healthcare education. In the context of obtaining dietary knowledge, a mobile AR system was developed for learning and exploration, which allowed students to scan food images, receive information about nutrient content and record as well as accumulate daily nutrient intake. Students could also access learning…	Chanlin, Lih-Juan; Chan, Kung-Chi	2018	68	2	137	147	10	LIBRI-INTERNATIONAL JOURNAL OF LIBRARIES AND INFORMATION STUDIES	Article			WoS	10.1515/libri-2017-0024
Augmented reality as a resource for improving learning in the physical education classroom	Recently, there has been a proliferation of technopedagogical practices, based on the application of active teaching and learning processes through the use of information and communication technologies (ICT). The main objective of this work is to analyse the impact of training action through the use of augmented reality in physical education for the development and acquisition of spatial orientat…	Moreno-Guerrero A.-J., García S.A., Navas-Parejo M.R., Campos-Soto M.N., García G.G.	2020	17	10			0	International Journal of Environmental Research and Public Health	Article	Augmented reality; Classroom climate; Motivation; Physical education; Teaching innovation	educational development; experimental design; learning; quantitative analysis; secondary education; teaching; training; virtual reality; article; augmented reality; climate; experimental design; high school student; human; human experiment; learning; major clinical study; motivation; physical education; quantitative analysis; spatial orientation; teacher; teaching; adolescent; motivation; student…	Scopus	10.3390/ijerph17103637
Augmented Reality as a Resource for Improving Learning in the Physical Education Classroom	Recently, there has been a proliferation of technopedagogical practices, based on the application of active teaching and learning processes through the use of information and communication technologies (ICT). The main objective of this work is to analyse the impact of training action through the use of augmented reality in physical education for the development and acquisition of spatial orientat…	Moreno-Guerrero, Antonio-Jose; Alonso Garcia, Santiago; Ramos Navas-Parejo, Magdalena; Natalia Campos-Soto, Maria; Gomez Garcia, Gerardo	2020	17	10			13	INTERNATIONAL JOURNAL OF ENVIRONMENTAL RESEARCH AND PUBLIC HEALTH	Article	augmented reality; physical education; teaching innovation; classroom climate; motivation	ICT; STUDENTS; PERFORMANCE	WoS	10.3390/ijerph17103637
Augmented reality as a sustainable technology to improve academic achievement in students with and without special educational needs	Virtual reality has impacted education, where progressively more educational institutions consider its inclusion. The research problem derives from the need to study the educational possibilities provided by integrating augmented reality into the curriculum, and its effect on academic achievement in a diverse class, specifically in the chemistry subject. This study examines 60 school-age particip…	Badilla-Quintana M.G., Sepulveda-Valenzuela E., Arias M.S.	2020	12	19			0	Sustainability (Switzerland)	Article	Academic achievement; Augmented reality; Chemistry learning; Inclusive education; Knowledge retention; Sustainable technologies		Scopus	10.3390/su12198116
Augmented Reality as a Sustainable Technology to Improve Academic Achievement in Students with and without Special Educational Needs	Virtual reality has impacted education, where progressively more educational institutions consider its inclusion. The research problem derives from the need to study the educational possibilities provided by integrating augmented reality into the curriculum, and its effect on academic achievement in a diverse class, specifically in the chemistry subject. This study examines 60 school-age particip…	Badilla-Quintana, Maria Graciela; Sepulveda-Valenzuela, Eileen; Salazar Arias, Margarita	2020	12	19			0	SUSTAINABILITY	Article			WoS	10.3390/su12198116
Augmented reality direct current glow discharge experimentation	The glowing discharges of plasma obtained by introducing direct current high voltages between two electrodes in a chamber that contains a low pressure gas produces a spectacular effect that makes it attractive to be used as a laboratory experiment for students. Setting up this experiment is however costly and has crucial safety issues to be addressed. An augmented reality approach here allows stu…	Yau C.D., Wildan A., Browning A., Wijesinghe C., Xiao K., Ng T.W.	2020	55	3			0	Physics Education	Article	augmented reality; glow discharge; high voltage		Scopus	10.1088/1361-6552/ab7ae4
Augmented Reality Enhanced Ubiquitous-Learning in Museum	Museums are ideal informal learning environments. This study develops an augmented reality (AR) system (APP and management platform) for visitors to actively explore learning resources in museum. There are three main parts of the system, public mode (for adults), child mode (for elementary or high school students), and backend management platform (for museum manager). To arouse visitors’ motivati…	Lin Y.-H., Chang S.-H., Huang T.-C., Lin Y.-T., Chen Y.-J.	2019	9	8	543	547	4	International Journal of Information and Education Technology	Article	Augmented reality; iBeacon; indoor positioning; learning in museum; problem-based learning		Scopus	https://www.scopus.com/inward/record.uri?eid=2-s2.0-85073295842&doi=10.18178%2fijiet.2019.9.8.1263&partnerID=40&md5=dc656fcca1ea7b90d2f119e3d9f159f9
Augmented reality experimentation on oxygen gas generation from hydrogen peroxide and bleach reaction	The appreciation and understanding of gas generation through processes is vital in biochemical education. In this work, an augmented reality tool is reported to depict the redox reaction between hydrogen peroxide and sodium hypochlorite solutions, two ubiquitous oxidizing agents, to create oxygen, a combustible gas. As it operates out of smartphones or tablets, students are able to conduct the ex…	Gan H.S., Tee N.Y.K., Bin Mamtaz M.R., Xiao K., Cheong B.H.-P., Liew O.W., Ng T.W.	2018	46	3	245	252	7	Biochemistry and Molecular Biology Education	Article	Augmented reality; oxygen; redox	hydrogen peroxide; hypochlorite sodium; oxygen; chemistry; comprehension; human; problem based learning; school; student; Comprehension; Humans; Hydrogen Peroxide; Oxygen; Problem-Based Learning; Schools; Sodium Hypochlorite; Students	Scopus	10.1002/bmb.21117
Augmented reality implementation as reinforcement tool for public textbooks education in Ecuador	The present work releases on the methodology followed for the implementation and experimentation of an Augmented Reality (AR) application as a reinforcement tool for teaching-learning activities. The study case was carried out on a sample of 44 participants, who are students of the History subject of the second level of a public high school in Ecuador. The sample was divided into two groups. The …	Paredes-Velastegui D., Lluma-Noboa A., Olmedo-Vizueta D., Avila-Pesantez D., Hernandez-Ambato J.	2018	2018-April		1243	1250		IEEE Global Engineering Education Conference, EDUCON	Conference Paper	Active Education; Augmented Reality; Mobile Application; Public Education; Reinforcement Tool	Augmented reality; Reinforcement; Students; Control groups; Experimental groups; High school; Mobile applications; Public education; Second level; Study case; Teaching-learning activities; Engineering education	Scopus	https://www.scopus.com/inward/record.uri?eid=2-s2.0-85048107232&doi=10.1109%2fEDUCON.2018.8363372&partnerID=40&md5=a8a25a9b09fa8dccf33e71b6ca8bc14a
Augmented Reality in a Smart Classroom - Case Study: SaCI	In this paper, we propose the utilization of augmented reality (AR) in a smart classroom (SaCI). The architecture of a SaCI has been proposed in a previous work, based on the paradigm of multi-agent systems. In this paper, we propose an agent that provides services of AR to display and design, among other things, augmented scenarios. In addition, we define an experimental real environment in SaCI…	Chamba-Eras L., Aguilar J.	2017	12	4	165	172	7	Revista Iberoamericana de Tecnologias del Aprendizaje	Article	Augmented reality; education; learning; multi-agent systems; multimedia systems; smart classroom; technological innovation	Augmented reality; Education; Multimedia systems; Experimental groups; learning; Learning curves; Real environments; Smart classroom; Technological innovation; Multi agent systems	Scopus	10.1109/RITA.2017.2776419
Augmented Reality in a Smart Classroom-Case Study: SaCI	In this paper, we propose the utilization of augmented reality (AR) in a smart classroom (SaCI). The architecture of a SaCI has been proposed in a previous work, based on the paradigm of multi-agent systems. In this paper, we propose an agent that provides services of AR to display and design, among other things, augmented scenarios. In addition, we define an experimental real environment in SaCI…	Chamba-Eras, Luis; Aguilar, Jose	2017	12	4	165	172	7	IEEE REVISTA IBEROAMERICANA DE TECNOLOGIAS DEL APRENDIZAJE-IEEE RITA	Article			WoS	10.1109/RITA.2017.2776419
Augmented reality in history education: An immersive storytelling of American colonisation period in the Philippines	History education ordinarily faces a relativist slant, if not by the monotonous nature of the course. Hence, educators are continuously in pursuit for a better teaching strategy to keep the class interesting. The main goal of this study was to 'bring history to life' through a mobile application powered by augmented reality that can provide an immersive storytelling experience on the American col…	Garcia M.B.	2020	15	3	234	254	20	International Journal of Learning Technology	Article	Augmented reality; Basic education; Mobile AR; Philippine history; Philippines; Social studies		Scopus	10.1504/IJLT.2020.112170
Augmented reality in history education: an immersive storytelling of American colonisation period in the Philippines	History education ordinarily faces a relativist slant, if not by the monotonous nature of the course. Hence, educators are continuously in pursuit for a better teaching strategy to keep the class interesting. The main goal of this study was to 'bring history to life' through a mobile application powered by augmented reality that can provide an immersive storytelling experience on the American col…	Garcia, Manuel B.	2020	15	3	234	254	20	INTERNATIONAL JOURNAL OF LEARNING TECHNOLOGY	Article			WoS
Augmented reality in lower secondary education: A teacher professional development program in Cyprus and Greece	The current article provides an overview of a Teacher Professional Development (TPD) program that has been designed, pilot tested, and implemented to investigate the impact of augmented reality (AR) on: (a) Teachers’ level of technology (AR) acceptance, adoption of inquirybased instructional approaches, and confidence towards teaching twentieth-first century skills in STEM-related courses; and (b…	Ilona-Elefteryja L., Meletiou-Mavrotheris M., Katzis K.	2020	10	4			0	Education Sciences	Article	Augmented reality; Educational design research; STEM education; Teacher professional development		Scopus	10.3390/educsci10040121
Augmented Reality in Lower Secondary Education: A Teacher Professional Development Program in Cyprus and Greece	The current article provides an overview of a Teacher Professional Development (TPD) program that has been designed, pilot tested, and implemented to investigate the impact of augmented reality (AR) on: (a) Teachers' level of technology (AR) acceptance, adoption of inquiry-based instructional approaches, and confidence towards teaching twentieth-first century skills in STEM-related courses; and (…	Lasica, Ilona-Elefteryja; Meletiou-Mavrotheris, Maria; Katzis, Konstantinos	2020	10	4			0	EDUCATION SCIENCES	Article			WoS	10.3390/educsci10040121
Augmented reality in poster: Introduce sir Isaac Newton in the study of mechanics	Currently, the use of posters in schools is mostly for wall hangings, general information, or motivation. There are few posters used as part of the delivery of learning materials. This study aims to develop posters related to learning materials to introduce physicists and their findings in the field of mechanics. The poster is equipped with augmented reality technology-based media. The research a…	Permana H., Khotimah S.H., Muliyati D., Bakri F.	2021	2320					AIP Conference Proceedings	Conference Paper			Scopus	https://www.scopus.com/inward/record.uri?eid=2-s2.0-85102255470&doi=10.1063%2f5.0037532&partnerID=40&md5=b2827095f2f772193474f0b5237b2ded
Augmented reality instructional tool in enhancing geography learners academic performance and retention in Osun state Nigeria	The emergence of new technological innovations in classroom has brought about greater changes in pedagogy especially in concepts related to abstraction such as Geography. Geography teaching and learning particularly elements of physical Geography, is mostly approached in a conventional pedagogical manner even as the concept consist abstractions. Physical Geography comprise abstractions leading to…	Adedokun-Shittu, Nafisat A.; Ajani, Adedeji Hammed; Nuhu, Kehinde Muritala; Shittu, AbdulJaleel Kehinde	2020	25	4	3021	3033	12	EDUCATION AND INFORMATION TECHNOLOGIES	Article			WoS	10.1007/s10639-020-10099-2
Augmented reality laboratory for high school electrochemistry course	The purpose of this study was to investigate the effects of types of augmented reality and guiding strategy on senior high school students' performance and motivation of electrochemistry concepts. The participants were 152 freshmen of senior high school. A 2X2 quasi-experimental design was employed and the independent variables were type of augmented reality (static-AR vs. Dynamic-AR) and type of…	Chen M.-P., Liao B.-C.	2015			132	136		Proceedings - IEEE 15th International Conference on Advanced Learning Technologies: Advanced Technologies for Supporting Open Access to Formal and Informal Learning, ICALT 2015	Conference Paper	Augmented reality; Experiential learning; Gamification; Learning strategies	Computer aided instruction; Electrochemistry; Engineering education; Motivation; Students; Application performance; Experiential learning; Gamification; Independent variables; Learning performance; Learning strategy; Procedural guidances; Senior high school students; Augmented reality	Scopus	https://www.scopus.com/inward/record.uri?eid=2-s2.0-84961695976&doi=10.1109%2fICALT.2015.105&partnerID=40&md5=613bab2cb769c6c60581a963898f07bc
Augmented reality learning experiences: Survey of prototype design and evaluation	Augmented reality (AR) technology is mature for creating learning experiences for K-12 (pre-school, grade school, and high school) educational settings. We reviewed the applications intended to complement traditional curriculum materials for K-12. We found 87 research articles on augmented reality learning experiences (ARLEs) in the IEEE Xplore Digital Library and other learning technology public…	Santos M.E.C., Chen A., Taketomi T., Yamamoto G., Miyazaki J., Kato H.	2014	7	1	38	56	18	IEEE Transactions on Learning Technologies	Article	Augmented reality learning experience; Evaluation method; Learning theory; Meta-analysis; Prototyping	Augmented reality; Curricula; Design; Digital libraries; Software prototyping; Educational settings; Evaluation method; Experiential learning theories; Learning experiences; Learning Theory; Meta-analysis; Multimedia learning theory; Reality learning; Engineering education	Scopus	10.1109/TLT.2013.37
Augmented Reality Learning Experiences: Survey of Prototype Design and Evaluation	Augmented reality (AR) technology is mature for creating learning experiences for K-12 (pre-school, grade school, and high school) educational settings. We reviewed the applications intended to complement traditional curriculum materials for K-12. We found 87 research articles on augmented reality learning experiences (ARLEs) in the IEEE Xplore Digital Library and other learning technology public…	Santos, Marc Ericson C.; Chen, Angie; Taketomi, Takafumi; Yamamoto, Goshiro; Miyazaki, Jun; Kato, Hirokazu	2014	7	1	38	56	18	IEEE TRANSACTIONS ON LEARNING TECHNOLOGIES	Article	Augmented reality learning experience; evaluation method; learning theory; meta-analysis; prototyping	VIRTUAL-REALITY; SYSTEM; TECHNOLOGY; ACCEPTANCE; EDUCATION; IMPACT; GAME	WoS	10.1109/TLT.2013.37
Augmented Reality: A Systematic Review of Its Benefits and Challenges in E-learning Contexts	Augmented reality (AR) has received increasing attention in the research literature as a fundamental pedagogical tool that can enhance learning at most educational levels. In academic contexts, this technology permits the superimposing of three-dimensional images onto the real environment. Although AR has been found to enhance learning in the academic environment, no systematic review of it has b…	Alzahrani, Nouf Matar	2020	10	16			0	APPLIED SCIENCES-BASEL	Article			WoS	10.3390/app10165660
Augmented Reality-Based Simulators as Discovery Learning Tools: An Empirical Study	This paper reports empirical evidence on having students use AR-SaBEr, a simulation tool based on augmented reality (AR), to discover the basic principles of electricity through a series of experiments. AR-SaBEr was enhanced with knowledge-based support and inquiry-based scaffolding mechanisms, which proved useful for discovery learning in Web-based simulation environments. Learning performance f…	Ibanez M.-B., Di-Serio A., Villaran-Molina D., Delgado-Kloos C.	2015	58	3	208	213	5	IEEE Transactions on Education	Article	Augmented reality; computer simulation; learning effectiveness; mobile learning; physics education; self-regulation	Augmented reality; Cold rolling; Computer aided instruction; Computer simulation; Deregulation; Education; Knowledge based systems; Motivation; Scaffolds; Social networking (online); Students; Effective Learning Environment; Learning effectiveness; Learning performance; Mobile Learning; Physics education; Self regulation; Simulation environment; Web-based simulations; E-learning	Scopus	10.1109/TE.2014.2379712
Augmented Reality-Based Simulators as Discovery Learning Tools: An Empirical Study	This paper reports empirical evidence on having students use AR-SaBEr, a simulation tool based on augmented reality (AR), to discover the basic principles of electricity through a series of experiments. AR-SaBEr was enhanced with knowledge-based support and inquiry-based scaffolding mechanisms, which proved useful for discovery learning in Web-based simulation environments. Learning performance f…	Ibanez, Maria-Blanca; Di-Serio, Angela; Villaran-Molina, Diego; Delgado-Kloos, Carlos	2015	58	3	208	213	5	IEEE TRANSACTIONS ON EDUCATION	Article			WoS	10.1109/TE.2014.2379712
Augmenting Kirchhoff’s laws: Using augmented reality and smartglasses to enhance conceptual electrical experiments for high school students	During the last decade the development of modern digital media such as smartphones and tablet computers has enabled new experimental possibilities in STEM education. Besides these now nearly ubiquitous devices, the fields of virtual reality (VR) and augmented reality (AR) also made huge progress and reached education. In this paper we introduce an AR experiment alongside the basic idea of this co…	Kapp S., Thees M., Strzys M.P., Beil F., Kuhn J., Amiraslanov O., Javaheri H., Lukowicz P., Lauer F., Rheinländer C., Wehn N.	2019	57	1	52	53	1	Physics Teacher	Article			Scopus	10.1119/1.5084931
Based on Physical Self-Concept to Discuss the Effect of Environmental Education on Health Related Physical Education	Being used to sitting without moving and excessive dietary allowance in modern society has resulted in students' physical declination, high obesity rate, and early cardiovascular diseases. For this reason, Environmental education is applied to positively promote students' physical fitness and cultivate the correct concepts and behaviors, as students keeping good health related physical fitness wo…	Huang, Yanjun; Reynoso, Lino C.	2018	27	106	1645	1651	6	EKOLOJI	Article			WoS
Blended Learning in English and English-medium Physics Classes Using Augmented Reality, Edmodo, and Tinkercad Media	Globalization and the emergence of IT also rendered English more relevant for second language learners. This study aims to determine the effectiveness of blended learning in improving student learning outcomes in English and physics, using augmented reality, Edmodo, and tinkercad media. This is a quasi-experimental study with data randomly obtained from 70 students of Public Senior High School (S…	Derlina, Aisyah, Bukit N., Sahyar, Hassan A.	2020	15	3	111	133	22	TESOL International Journal	Article	augmented reality; Blended learning; Edmodo; learning; outcomes; tinkercad		Scopus
College Students’ attraction to the mobile augmented reality game pokémon go	Recent headlines show instances of the popular augmented reality game Pokémon Go. Higher educators are watching students engage with schools in their community as they search for elusive Pokémon characters on mobile devices. But, technology is not without risk (i.e. privacy, physical harm) that must be considered. This article reports results of a mixed-methods study, in which 452 college student…	Delello J., McWhorter R., Goette W.	2018	10	3	1	19	18	International Journal of Gaming and Computer-Mediated Simulations	Article	Health benefits; Higher education; Mobile augmented reality; Mobile games; Pokémon go; Pokéstops; Privacy; Risks; Social connections; Student learning	Augmented reality; Data privacy; Health risks; Risk perception; Risks; Health benefits; Higher education; Mobile augmented reality; Mobile games; Social connection; Student learning; Students	Scopus	10.4018/IJGCMS.2018070101
Combining object detection and causality mining for efficient development of augmented reality-based on-the-job training systems in hotel management	The purpose of this study is to propose a methodology for establishing an augmented reality (AR)-based model for efficient OJT through object detection and causality mining, a novel text analysis method. Articles on hotel management published in the last decade and useful for OJT were collected, information on the causal relationships between them extracted, and related rules saved to a rule base…	Koo, Gukwon; Lee, Namyeon; Kwon, Ohbyung	2019	25	3	112	136	24	NEW REVIEW OF HYPERMEDIA AND MULTIMEDIA	Article			WoS	10.1080/13614568.2019.1694594
Comparison of AR and physical experiential learning environment in supporting product innovation	This article compares how virtual and physical learning aids enhance learners’ product innovation capability, that is, design experiences and domain knowledge. The virtual aid utilises augmented reality (AR) allowing learners to experience a range of animated mechanisms using smart devices. The legacy physical aid mechanisms were made using three-dimensional printers. We studied the effects of bo…	Liu Y.-C., Lu S.-J., Kao C.-Y., Chung L., Tan K.H.	2019	11				0	International Journal of Engineering Business Management	Article	AR-based aid; design innovations; Experiential learning theory; intelligent learning environment; legacy physical aid		Scopus	10.1177/1847979019839578
Comparison of AR and physical experiential learning environment in supporting product innovation	This article compares how virtual and physical learning aids enhance learners' product innovation capability, that is, design experiences and domain knowledge. The virtual aid utilises augmented reality (AR) allowing learners to experience a range of animated mechanisms using smart devices. The legacy physical aid mechanisms were made using three-dimensional printers. We studied the effects of bo…	Liu, Ying-Chieh; Lu, Su-Ju; Kao, Ching-Yu; Chung, Leanne; Tan, Kim Hua	2019	11				0	INTERNATIONAL JOURNAL OF ENGINEERING BUSINESS MANAGEMENT	Article			WoS	10.1177/1847979019839578
Design and Evaluation of an Augmented Reality Game for Cybersecurity Awareness (CybAR)	The number of damaging cyberattacks is increasing exponentially due in part to lack of user awareness of risky online practices, such as visiting unsafe websites, ignoring warning messages, and communicating with unauthenticated entities. Although research has established the role that game-based learning can play in cognitive development and conceptual learning, relatively few serious mobile gam…	Alqahtani, Hamed; Kavakli-Thorne, Manolya	2020	11	2			0	INFORMATION	Article			WoS	10.3390/info11020121
Design of an app based on gamification and storytelling as a tool for biology courses	Engineering students often have little motivation for biology topics, thus tools that promote their interest and motivation are needed to improve the teaching-learning process in this area. The tools also should aid in the development of student competencies, a key objective of the new educational model of Tecnologico de Monterrey, the Tec21 model. In this context, an interactive approach involvi…	Ibarra-Herrera, Celeste C.; Carrizosa, Alejandro; Yunes-Rojas, Julian A.; Mata-Gomez, Marco A.	2019	13	4	1271	1282	11	INTERNATIONAL JOURNAL OF INTERACTIVE DESIGN AND MANUFACTURING - IJIDEM	Article			WoS	10.1007/s12008-019-00600-8
Design of Blended Mobile Learning in an Urban Environment	As mobile phones become more and more common, the term mobile learning has received a lot of attention in recent years. Although teachers at educational institutions and managers in companies are aware of this new learning mode, many are uncertain if such adoption of technology is suitable for them. They are also puzzled by the various forms of e-learning, including Learning Management System (LM…	Wong, Adam K. L.; Ng, Artie	2017			102	123	21	MANAGERIAL STRATEGIES AND SOLUTIONS FOR BUSINESS SUCCESS IN ASIA	Article			WoS	10.4018/978-1-5225-1886-0.ch006
DESIGNING APPLICATIONS FOR PHYSICS LEARNING: FACILITATING HIGH SCHOOL STUDENTS' CONCEPTUAL UNDERSTANDING BY USING TABLET PCs	So far relatively little research in education has explored the pedagogical and learning potentials of applications (Apps) on tablet PCs (TPCs). Drawing upon research on learning technologies and taking an embodied perspective, this study first identified educational functionalities of TPCs and generated guidelines to design educational Apps for science learning. Following the guidelines, two App…	Wang, June-Yi; Wu, Hsin-Kai; Chien, Sung-Pei; Hwang, Fu-Kwun; Hsu, Ying-Shao	2015	51	4	441	458	17	JOURNAL OF EDUCATIONAL COMPUTING RESEARCH	Article			WoS	10.2190/EC.51.4.d
Determining the trends of using augmented reality in education between 2006-2016	This study aims to examine 58 articles, published in 8 educational technology journals under the Social Science Citation Index (SSCI) between 2006 and 2016, containing “augmented reality” in their title and, thereby, to determine the trends of using augmented reality (AR) in education by the content analysis technique. In this period of time, the total number of academic publications containing “…	Altinpulluk H.	2019	24	2	1089	1114	25	Education and Information Technologies	Article	Augmented reality; Content analysis; Education; Trends		Scopus	10.1007/s10639-018-9806-3
Determining the trends of using augmented reality in education between 2006-2016	This study aims to examine 58 articles, published in 8 educational technology journals under the Social Science Citation Index (SSCI) between 2006 and 2016, containing augmented reality in their title and, thereby, to determine the trends of using augmented reality (AR) in education by the content analysis technique. In this period of time, the total number of academic publications containing aug…	Altinpulluk, Hakan	2019	24	2	1089	1114	25	EDUCATION AND INFORMATION TECHNOLOGIES	Article			WoS	10.1007/s10639-018-9806-3
Developing a mobile learning system in augmented reality context	In recent years, many emerging information technologies have been applied to learning environments in an attempt to overcome drawbacks associated with traditional teaching environments. Some of these technologies have been shown to improve learning outcomes and learning motivation. Advances in wireless communications have raised research interest in the development of ubiquitous learning (u-learn…	Chen D.-R., Chen M.-Y., Huang T.-C., Hsu W.-P.	2013	2013				0	International Journal of Distributed Sensor Networks	Article		Augmented reality; Computer aided instruction; Engineering education; Mobile devices; Motivation; Wireless telecommunication systems; Contextual information; Emerging information technologies; Interactive interfaces; Intrinsic motivation; Learning environments; Learning performance; Mobile-learning system; Wireless communications; Learning systems	Scopus	10.1155/2013/594627
Developing a smart classroom infrastructure to support real-time student collaboration and inquiry: a 4-year design study	K-12 classroom settings are not yet incorporating emerging technologies such as ubiquitous computing, augmented reality, nor even touch surfaces, despite the significant impact that such media have made in many other aspects of our lives. Unfortunately, classroom environments have not generally evolved to support students in the new modes of collaboration, idea sharing, and inquiry that character…	Tissenbaum M., Slotta J.D.	2019	47	4	423	462	39	Instructional Science	Article	Computer supported collaborative learning; Design-based research; Distributed intelligence; Future learning spaces; Learning communities; Smart classrooms; Technology enhanced learning environments		Scopus	10.1007/s11251-019-09486-1
Developing a smart classroom infrastructure to support real-time student collaboration and inquiry: a 4-year design study	K-12 classroom settings are not yet incorporating emerging technologies such as ubiquitous computing, augmented reality, nor even touch surfaces, despite the significant impact that such media have made in many other aspects of our lives. Unfortunately, classroom environments have not generally evolved to support students in the new modes of collaboration, idea sharing, and inquiry that character…	Tissenbaum, Mike; Slotta, James D.	2019	47	4	423	462	39	INSTRUCTIONAL SCIENCE	Article			WoS	10.1007/s11251-019-09486-1
Developing and assessing augmented reality applications for mathematics with trainee instructional media designers: An exploratory study on user experience	Various interactive and innovative applications generated by Augmented Reality (AR) technology have given great potentials in different learning subjects and specifically in STEM (science, technology, engineering, and mathematics) education. Nevertheless, previous studies regarding AR integration inside classrooms have shown that as a valuable technology for students’ motivation and participation…	Pellas N., Kazanidis I.	2019	25	5	489	514	25	Journal of Universal Computer Science	Article	Augmented reality; Instructional design; User expectations; User experience; User experience assessment		Scopus
Developing and Assessing Augmented Reality Applications for Mathematics with Trainee Instructional Media Designers: An Exploratory Study on User Experience	Various interactive and innovative applications generated by Augmented Reality (AR) technology have given great potentials in different learning subjects and specifically in STEM (science, technology, engineering, and mathematics) education. Nevertheless, previous studies regarding AR integration inside classrooms have shown that as a valuable technology for students' motivation and participation…	Kazanidis, Ioannis; Pellas, Nikolaos	2019	25	5	489	514	25	JOURNAL OF UNIVERSAL COMPUTER SCIENCE	Article			WoS
Developing and Using BioSIM(AR), an Augmented Reality Program to Visualize and Learn about Chemical Structures in a Virtual Environment on Any Internet-Connected Device	Visualization can be a motivating way to teach students about molecules. Nowadays, the available experimental data and accurate computational results allow students to build realistic and accurate molecular models. These models include the representation of complex systems such as proteins, membranes, or nanotubes. However, the visualization of these three-dimensional (3D) structures can be chall…	Fernandes, Henrique S.; Cerqueira, Nuno M. F. S. A.; Sousa, Sergio F.	2021	98	5	1789	1794	5	JOURNAL OF CHEMICAL EDUCATION	Article			WoS	10.1021/acs.jchemed.0c01317
Developing and Using BioSIMAR, an Augmented Reality Program to Visualize and Learn about Chemical Structures in a Virtual Environment on Any Internet-Connected Device	Visualization can be a motivating way to teach students about molecules. Nowadays, the available experimental data and accurate computational results allow students to build realistic and accurate molecular models. These models include the representation of complex systems such as proteins, membranes, or nanotubes. However, the visualization of these three-dimensional (3D) structures can be chall…	Fernandes H.S., Cerqueira N.M.F.S.A., Sousa S.F.	2021	98	5	1789	1794	5	Journal of Chemical Education	Article	Computer-Based Learning; Demonstrations; Distance Learning/Self Instruction; Elementary/Middle School Science; First-Year Undergraduate/General; General Public; Hands-On Learning/Manipulatives; High School/Introductory Chemistry; Inquiry-Based/Discovery Learning; Molecular Properties/Structure		Scopus	10.1021/acs.jchemed.0c01317
Development of a virtual butterfly ecological system based on augmented reality and mobile learning technologies	A campus butterfly garden is a useful teaching resource for studying insect ecology because students can learn about a butterfly’s life cycle and become familiar with its habitual behavior by breeding and observation activities. However, it requires professional construction and maintenance for sustainable development, so very few schools can afford to own a butterfly garden. In this study, the a…	Tarng W., Ou K.-L., Yu C.-S., Liou F.-L., Liou H.-H.	2015	19	3-4	253	266	13	Virtual Reality	Article	Augmented reality; Butterfly ecology; Context awareness; Mobile learning	Augmented reality; E-learning; Ecology; Education; Personal computers; Smartphones; Students; Teaching; Touch screens; Breeding activities; Context- awareness; Ecological systems; Learning effectiveness; Learning motivation; Mobile Learning; Professional constructions; Touchscreen controls; Engineering education	Scopus	10.1007/s10055-015-0265-5
Development of a virtual butterfly ecological system based on augmented reality and mobile learning technologies	A campus butterfly garden is a useful teaching resource for studying insect ecology because students can learn about a butterfly's life cycle and become familiar with its habitual behavior by breeding and observation activities. However, it requires professional construction and maintenance for sustainable development, so very few schools can afford to own a butterfly garden. In this study, the a…	Tarng, Wernhuar; Ou, Kuo-Liang; Yu, Chuan-Sheng; Liou, Fong-Lu; Liou, Hsin-Hun	2015	19	3-4	253	266	13	VIRTUAL REALITY	Article			WoS	10.1007/s10055-015-0265-5
Development of Augmented Reality Application for Learning Computer Network Device	Applied augmented reality works by detecting imageries or pictures, normally called markers, by using smartphone camera that detects these preplaced markers. Augmented reality has seen wide application in various fields, one of them is education. In the field of education, augmented reality is utilized to make learning process more engaging and attractive. Starting from the problem that learning …	Hamzah M.L., Ambiyar, Rizal F., Simatupang W., Irfan D., Refdinal	2021	15	12	47	64	17	International Journal of Interactive Mobile Technologies	Article	3D; Augmented Reality; Computer Networking Devices; System Usability Scale		Scopus	10.3991/ijim.v15i12.21993
DEVELOPMENT OF AUGMENTED REALITY TECHNOLOGY IN VOCATIONAL SCHOOL: A SOCIO-TECHNICAL CURRICULUM FRAMEWORK	The socio-technical curriculum framework, particularly within the context of vocational education, requires the use of technology which also entails social aspects. This study aims to develop AR Batik Katineung, an AR-utilized application in learning Batik in a vocational high school in Indonesia based on a socio-technical curriculum. The developed application was made compatible within multi pla…	Widiaty, Isma; Ana, A.; Suciati; Kuswardhana, Dandhi; Achdiani, Yani; Mubaroq, Sugeng Rifqi	2021	16	4	3094	3103	9	JOURNAL OF ENGINEERING SCIENCE AND TECHNOLOGY	Article			WoS
Development of Physics Learning Media Based on Self-Efficacy Use Mobile Augmented Reality for Senior High School	It was found that the value of self efficacy in physics learning in high school (SMA) is still low in one school. Self-efficacy was found at the level of 48%. And this is supported by OECD data (3) which also states that the performance of Indonesian science more than 55% of students score below level 2 out of 5 levels. The development of self-efficacy media in learning physics astronomy is an ef…	Nasir M., Fakhruddin Z., Prastowo R.B.	2019	1351	1				Journal of Physics: Conference Series	Conference Paper		Students; High school; Learning experiences; Learning physics; Level 2; Mobile augmented reality; Physics learning; Self efficacy; Student learning; Augmented reality	Scopus	https://www.scopus.com/inward/record.uri?eid=2-s2.0-85078298126&doi=10.1088%2f1742-6596%2f1351%2f1%2f012018&partnerID=40&md5=fae3fb97c06ec84836a15bbe1a501dc7
Development of the MARPEX App Embedding the Mobile Augmented Reality Factors for Learning Motivation in Science Experiments	Mobile Augmented Reality (MAR) has grown exponentially over the last four decades from imagination to real physical experience, especially in education. Previously, experts have completed the concepts of effectiveness, usability, acceptance and understanding in designing MAR applications to introduce and expose technological advances. However, most of these applications are addressed extensively …	Gopalan V., Bakar J.A.A., Zulkifli A.N.	2020	14	17	155	166	11	International Journal of Interactive Mobile Technologies	Article	Learning Motivation; MARPEX; Mobile Augmented Reality; Science Experiment		Scopus	10.3991/ijim.v14i17.16641
Development of VR Simulator for Nurse Training	Our research focuses on the development of the VR simulator NurseSim to train nurse and hospital aides how to carry unconscious or injured person. The motivation behind this project is the fact that nurses consider patient lifting, transfer, and turning as most physically demanding. The user experiences the 3D environment in which they hold the subject. The task is to maintain such posture so tha…	Nakagawa, Y.; Tsetserukou, D.; Terashima, K.	2014	1585		29	39	10	IRAGO CONFERENCE 2013	Article			WoS	10.1063/1.4866615
Digital Attention-Related Augmented-Reality Game: Significant Correlation between Student Game Performance and Validated Clinical Measures of Attention-Deficit/Hyperactivity Disorder (ADHD)	As many as half of school children with autism spectrum disorder (ASD) exhibit symptoms of attention-deficit/hyperactivity disorder (ADHD), resulting in marked negative academic, social, and behavioral outcomes. The focus of the US Food and Drug Administration (FDA) on real-world data from novel digital sources, and the emergence of Current Procedural Terminology (CPT) codes to reimburse for digi…	Keshav, NU; Vogt-Lowell, K; Vahabzadeh, A; Sahin, NT	2019	6	6			13	CHILDREN-BASEL	Article	autism; ASD; Google Glass; augmented reality; autism; special education; assistive technology; artificial intelligence; ADHD; attention; digital phenotyping; social-emotional learning; hyperactivity; serious games	AUTISM SPECTRUM DISORDERS; PSYCHIATRIC-DISORDERS; CHILDREN; HYPERACTIVITY; COMORBIDITY; EMPLOYMENT; DIAGNOSIS; ADULTS; YOUTH	WoS	10.3390/children6060072
Does informal learning benefit from interactivity? the effect of trial and error on knowledge acquisition during a museum visit	Informal learning settings, such as museums and cultural heritage locations, have employed interactive mobile applications. Educators and museum curators recognise the value of interactivity, but the optimum level of interactivity in informal learning remains unclear. We developed an informal learning activity with quiz questions about art theory, which we integrated in a between-groups experimen…	Mikalef K., Giannakos M.N., Chorianopoulos K., Jaccheri L.	2013	7	2	158	175	17	International Journal of Mobile Learning and Organisation	Article	Informal learning; Interactivity; Knowledge acquisition; Mobile learning; Museum; Perceptions; Trial and error		Scopus	10.1504/IJMLO.2013.055620
Don't forget to assess: How teachers check for new and deeper learning when integrating virtual reality in the classroom	Teachers consider learning goals as they implement new technologies like Virtual Reality in the classroom, but may overlook or struggle with verifying whether new learning actually occurred. We interviewed six US high school teachers and surveyed 277 of their students to understand the pedagogical implications and challenges of coordinating assessments with the integration of VR in their classroo…	Castaneda, Lisa M.; Bindman, Samantha W.; Divanji, Riddhi A.	2021					0	JOURNAL OF RESEARCH ON TECHNOLOGY IN EDUCATION	Article			WoS	10.1080/15391523.2021.1950083
Educational uses of augmented reality (AR): Experiences in educational science	Augmented Reality (AR) is an emerging technology that is gaining greater influence on teaching every day. AR, together with mobile technology, is defined as one of the most efficient pairs for supporting significant and ubiquitous learning. Purpose of the study: the Instructional Material Motivational Survey (IMMS), by Keller, was used to determine the degree of motivation possessed by the Pedago…	Cabero-Almenara J., Barroso-Osuna J., Llorente-Cejudo C., Martínez M.M.F.	2019	11	18			0	Sustainability (Switzerland)	Article	Augmented reality; Education; Higher education; Mobile devices; Students' perceptions	education; higher education; learning; mobile phone; perception; software; student; teaching	Scopus	10.3390/su11184990
Educational Value of Mobile Games Using Augmented Reality in Urban space - Participatory Observation of the Pokemon Go!	AR technology creates the possibility of overlapping two realities. It is a space used, among others, in education. AR increases the visual attractiveness of the game and the involvement of its users. However, some applications were not created with the intention of using them for this purpose, although they have the potential not only to entertain but also to teach. One of such games is Pokemon …	Kot, Mateusz	2021		1	86	92	6	MEDIA EDUCATION-MEDIAOBRAZOVANIE	Article			WoS	10.13187/me.2021.1.86
Education-based augmented reality applications for heat learning media content lesson in physics	This study aims to create applications that can be used as a medium of physics learning with sub-material heat. Application-shaped learning media created using Augmented Reality-based technology Android. The application created is named Mecalor. Mecalor application process using the Waterfall method. This Waterfall method provides a sequential approach to software lifecycle. Testing the feasibili…	Suryadi A., Rahayu G., Amalia I.F., Hamdani N.A., Nuraeni R.	2019	1280	3				Journal of Physics: Conference Series	Conference Paper		Augmented reality; Education computing; Efficiency; Software testing; Application process; Augmented reality applications; Data analysis techniques; Performance efficiency; Physics learning; Sequential approach; Software life cycles; Waterfall methods; Engineering education	Scopus	https://www.scopus.com/inward/record.uri?eid=2-s2.0-85076101468&doi=10.1088%2f1742-6596%2f1280%2f3%2f032042&partnerID=40&md5=c632e58ae54decc42bf8d905ae208513
Educators' Interests, Prior Knowledge and Questions Regarding Augmented Reality, Virtual Reality and 3D Printing and Modeling	Innovative new technologies, such as augmented reality (AR), virtual reality (VR) and 3D printers, provide new affordances for education. While each of these technologies has been shown to positively impact learning, they have not yet been widely adopted in schools. With the interest in these technologies growing among educators, this study explores why educators are motivated to learn about thes…	Trust, Torrey; Woodruff, Nathaniel; Checrallah, Matthew; Whalen, Jeromie	2021	65	4	548	561	13	TECHTRENDS	Article			WoS	10.1007/s11528-021-00594-9
Educators’ Interests, Prior Knowledge and Questions Regarding Augmented Reality, Virtual Reality and 3D Printing and Modeling	Innovative new technologies, such as augmented reality (AR), virtual reality (VR) and 3D printers, provide new affordances for education. While each of these technologies has been shown to positively impact learning, they have not yet been widely adopted in schools. With the interest in these technologies growing among educators, this study explores why educators are motivated to learn about thes…	Trust T., Woodruff N., Checrallah M., Whalen J.	2021	65	4	548	561	13	TechTrends	Article	3D modeling; AR; Emerging technologies; Teacher learning; TPACK; VR		Scopus	10.1007/s11528-021-00594-9
Edugame augmented reality as learning media for human blood circulation system	Modified learning media with the latest technology are needed in the learning process to increase student interest and motivation to learn. At present, AR (Augmented Reality) technology which is able to realize virtual 3D objects into the real world in real-time has been widely applied in various fields, one of which is education. This technology can be used to study the circulatory system which …	Sudarmilah E., Kholifah A.N.	2020	13	12	4375	4384	9	International Journal of Engineering Research and Technology	Article	Android; Augmented reality; Game education; Human circulatory system; Learning media		Scopus
Effect of augmented reality applications on secondary school students' reading comprehension and learning permanency	The aim of this study was to analyze the effect of augmented reality (AR) applications on reading comprehension and learning permanency and to examine 5th grade students' attitudes towards AR applications. In addition, student opinions about these applications were examined. A mixed method was used with a sample composed of 89 5th grade students (43 girls, 46 boys). The experimental group partici…	Bursali H., Yilmaz R.M.	2019	95		126	135	9	Computers in Human Behavior	Article	Augmented reality; Educational technology; Secondary school students; Turkish education	Augmented reality; Educational technology; Anxiety levels; AR application; Augmented reality applications; Experimental groups; Reading activities; Reading comprehension; Secondary schools; Turkishs; Students; anxiety; article; child; comprehension; controlled study; educational technology; female; girl; high school; human; major clinical study; male; reading; satisfaction; student	Scopus	10.1016/j.chb.2019.01.035
Effect of augmented reality game Pokemon GO on cognitive performance and emotional intelligence in adolescent young	The main aim was to analyse the effect of 8 weeks of Pokemon GO on cognitive performance (memory, selective attention, concentration, mathematical calculation and linguistic reasoning) and emotional intelligence (well-being, self-control, emotionality and sociability) in Spanish adolescents between 12 and 15 years. A longitudinal design was used, with a Control Group (n = 103) that did not use Po…	Ruiz-Ariza, Alberto; Antonio Casuso, Rafael; Suarez-Manzano, Sara; Martinez-Lopez, Emilio J.	2018	116		49	63	14	COMPUTERS & EDUCATION	Article			WoS	10.1016/j.compedu.2017.09.002
Effect of protected research time on ABSITE scores during general surgery residency	Background: Objective - To determine whether residents with one or more years of dedicated research time (Research Residents, RR) improved their ABSITE scores compared to those without (Non-Research Residents, N-RR). Methods: A retrospective review of general surgery residents’ ABSITE scores from 1995 to 2016 was performed. RR were compared to N-RR. Additional analysis of At Risk (AR) v Not At Ri…	Orkin B.A., Poirier J., Kowal-Vern A., Chan E., Ohara K., Mendoza B.	2018	215	2	322	325	3	American Journal of Surgery	Article	ABSITE; Education; Research; Residents; Surgery; Surgical education; Surgical training	ABSITE score; Article; clinical assessment; cohort analysis; comparative study; controlled study; general surgery; high risk population; human; medical education; medical record review; medical research; priority journal; residency education; retrospective study; surgical training; academic achievement; certification; clinical competence; education; general surgery; procedures; statistics and num…	Scopus	10.1016/j.amjsurg.2017.11.001
Effect of protected research time on ABSITE scores during general surgery residency	Background: Objective - To determine whether residents with one or more years of dedicated research time (Research Residents, RR) improved their ABSITE scores compared to those without (Non-Research Residents, N-RR).Methods: A retrospective review of general surgery residents' ABSITE scores from 1995 to 2016 was performed. RR were compared to N-RR. Additional analysis of At Risk (AR) v Not At Ris…	Orkin, Bruce A.; Poirier, Jennifer; Kowal-Vern, Areta; Chan, Edie; Ohara, Karen; Mendoza, Brian	2018	215	2	322	325	3	AMERICAN JOURNAL OF SURGERY	Article			WoS	10.1016/j.amjsurg.2017.11.001
Effect on academic procrastination after introducing augmented reality	Students suffer academic procrastination while dealing with frequent deadlines and working under pressure. This causes to delay their coursework and may affect their academic progress, despite feeling worse. Triggering students' motivation, like introducing technologies, helps to reduce procrastination. In this context, Augmented Reality has been used before to stimulate learning in Engineering E…	Bendicho P.F., Mora C.E., Añorbe-Díaz B., Rivero-Rodríguez P.	2017	13	2	319	330	11	Eurasia Journal of Mathematics, Science and Technology Education	Article	Academic procrastination; Augmented reality; Learning stimulation; Students' motivation		Scopus	10.12973/eurasia.2017.00618a
Effect on Academic Procrastination after Introducing Augmented Reality	Students suffer academic procrastination while dealing with frequent deadlines and working under pressure. This causes to delay their coursework and may affect their academic progress, despite feeling worse. Triggering students' motivation, like introducing technologies, helps to reduce procrastination. In this context, Augmented Reality has been used before to stimulate learning in Engineering E…	Fabiani Bendicho, Pena; Efren Mora, Carlos; Anorbe-Diaz, Beatriz; Rivero-Rodriguez, Pedro	2017	13	2	319	330	11	EURASIA JOURNAL OF MATHEMATICS SCIENCE AND TECHNOLOGY EDUCATION	Article			WoS	10.12973/eurasia.2017.00618a
Effectiveness of flipped learning and augmented reality in the new educational normality of the Covid-19 era	Flipped learning and augmented reality have become two emerging didactic proposals today in the field of education. This study analyzes the effectiveness of flipped learning and augmented reality in various dimensions related to the learning process. A quasi-experimental design has been carried out in a sample of 116 students from Spain, of the third level of Secondary Education. A questionnaire …	Pozo-Sanchez, Santiago; Lopez-Belmonte, Jesus; Jose Moreno-Guerrero, Antonio; Fuentes-Cabrera, Arturo	2021	14	2			0	TEXTO LIVRE-LINGUAGEM E TECNOLOGIA	Article			WoS	10.35699/1983-3652.2021.34260
Effectiveness of the Augmented Reality on Improving the Visual Thinking in Mathematics and Academic Motivation for Middle School Students	This research aimed to identify the effectiveness of augmented reality technology on improving visual thinking in mathematics and academic motivation among middle school learners in Saudi Arabia. To accomplish the research objectives, the experimental method with a quasi-experimental design was adopted and it included an experimental group and a control group with the pre-and post-test of both gr…	Elsayed S.A., Al-Najrani H.I.	2021	17	8	1	16	15	Eurasia Journal of Mathematics, Science and Technology Education	Article	academic motivation; augmented reality; mathematics; middle school; visual thinking		Scopus	10.29333/ejmste/11069
Effectivity of Augmented Reality as Media for History Learning	Augmented Reality (AR) as a learning media has a very great potential to help students learn history, including Indonesian ancient history. AR gave the opportunity for students to learn heritages from Indonesian's ancient history, i.e. from Singhasari period, by scanning a marker that would show 3D model in their smartphone screen. This research focusing on the effectivity of AR as media for hist…	Utami, Indah Wahyu Puji; Lutfi, Ismail; Jati, Slamet Sujud Purnawan; Efendi, Muhammad Yusuf	2019	14	16	83	96	13	INTERNATIONAL JOURNAL OF EMERGING TECHNOLOGIES IN LEARNING	Article			WoS	10.3991/ijet.v14i16.10663
Effects of captions and English proficiency on learning effectiveness, motivation and attitude in augmented-reality-enhanced theme-based contextualized EFL learning	Augmented reality (AR) deepens learning interactions by imposing digital information on top of physical settings. This study implemented an AR-enhanced theme-based contextualized learning and aimed to examine the effects of captions (non-caption, English caption and Chinese caption) and English proficiency (less proficient and proficient) on junior high school students’ English learning effective…	Chen M.-P., Wang L.-C., Zou D., Lin S.-Y., Xie H., Tsai C.-C.	2020					0	Computer Assisted Language Learning	Article	Augmented reality; caption; contextualized learning; e-learning; motivation		Scopus	https://www.scopus.com/inward/record.uri?eid=2-s2.0-85078607222&doi=10.1080%2f09588221.2019.1704787&partnerID=40&md5=2be5ee02297c99998d7bb42b1e13d581
Effects of captions and English proficiency on learning effectiveness, motivation and attitude in augmented-reality-enhanced theme-based contextualized EFL learning	Augmented reality (AR) deepens learning interactions by imposing digital information on top of physical settings. This study implemented an AR-enhanced theme-based contextualized learning and aimed to examine the effects of captions (non-caption, English caption and Chinese caption) and English proficiency (less proficient and proficient) on junior high school students' English learning effective…	Chen, MP; Wang, LC; Zou, D; Lin, SY; Xie, HR; Tsai, CC						31	COMPUTER ASSISTED LANGUAGE LEARNING	Article; Early Access	Augmented reality; contextualized learning; motivation; caption; e-learning	2ND-LANGUAGE; STUDENTS; EDUCATION; LEARNERS; COMPREHENSION; PERFORMANCE; CLASSROOM; STRATEGIES; ANXIETY; SYSTEM	WoS	10.1080/09588221.2019.1704787
Effects of incorporating ar into a board game on learning outcomes and emotions in health education	In traditional school education, the content of health education courses cannot be easily linked to daily life experiences. This results in the low application of acquired knowledge and hinders students from gaining hands-on experience and a sense of accomplishment through courses, thereby lowering the learners’ engagement and willingness to learn. This study designed a board game integrated with…	Lin H.-C.K., Lin Y.-H., Huang Y.-M., Wang T.-H., Su L.-K.	2020	9	11	1	15	14	Electronics (Switzerland)	Article	Augmented reality; Board game; Game-based learning; Health education		Scopus	10.3390/electronics9111752
Effects of Incorporating AR into a Board Game on Learning Outcomes and Emotions in Health Education	In traditional school education, the content of health education courses cannot be easily linked to daily life experiences. This results in the low application of acquired knowledge and hinders students from gaining hands-on experience and a sense of accomplishment through courses, thereby lowering the learners' engagement and willingness to learn. This study designed a board game integrated with…	Lin, Hao-Chiang Koong; Lin, Yu-Hsuan; Wang, Tao-Hua; Su, Lun-Ke; Huang, Yueh-Min	2020	9	11			0	ELECTRONICS	Article			WoS	10.3390/electronics9111752
Effects of Incorporating Augmented Reality into a Board Game for High School Students' Learning Motivation and Acceptance in Health Education	In traditional schools, where education and teaching tend to be subject-oriented, the standardization of the teaching materials of health education courses would be obscurely related to know-how of daily life. This frustrates the learners from developing the awareness of engagement, thereby decreasing their willingness to acquire new information or skill. Therefore, in this study, a board game as…	Lin, Hao-Chiang Koong; Lin, Yu-Hsuan; Wang, Tao-Hua; Su, Lun-Ke; Huang, Yueh-Min	2021	13	6			14	SUSTAINABILITY	Article	health education; game-based learning; board game; augmented reality; ARGBL; CSLS		WoS	10.3390/su13063333
Effects of incorporating augmented reality into a board game for high school students’ learning motivation and acceptance in health education	In traditional schools, where education and teaching tend to be subject-oriented, the standardization of the teaching materials of health education courses would be obscurely related to know-how of daily life. This frustrates the learners from developing the awareness of engagement, thereby decreasing their willingness to acquire new information or skill. Therefore, in this study, a board game as…	Lin H.-C.K., Lin Y.-H., Wang T.-H., Su L.-K., Huang Y.-M.	2021	13	6			0	Sustainability (Switzerland)	Article	ARGBL; Augmented reality; Board game; CSLS; Game-based learning; Health education	education; health status; quantitative analysis; standard (reference); student; teaching; virtual reality	Scopus	10.3390/su13063333
Effects of integrating an active learning-promoting mechanism into location-based real-world learning environments on students' learning performances and behaviors	Engaging students in real-world learning contexts has been identified by educators as being an important way of helping them learn to apply what they have learned from textbooks to practical problems. The advancements in mobile and image-processing technologies have enabled students to access learning resources and receive learning guidance in real-world contexts. However, when interacting with s…	Hwang, Gwo-Jen; Chang, Shao-Chen; Chen, Pei-Ying; Chen, Xiang-Ya	2018	66	2	451	474	23	ETR&D-EDUCATIONAL TECHNOLOGY RESEARCH AND DEVELOPMENT	Article			WoS	10.1007/s11423-017-9567-5
Effects of learning physics using Augmented Reality on students' self-efficacy and conceptions of learning	The Augmented Reality (AR)-based learning environment not only provides educators with novel ways to present learning materials but also give learners the opportunity to spontaneously interact with the material. Previous studies have shown that AR has many advantages in education; however, few focuses on the mechanisms behind promoting inquiry motivation, such as the effect of AR on learners' sel…	Cai, Su; Liu, Changhao; Wang, Tao; Liu, Enrui; Liang, Jyh-Chong	2021	52	1	235	251	16	BRITISH JOURNAL OF EDUCATIONAL TECHNOLOGY	Article		HIGH-SCHOOL-STUDENTS; SCIENCE; MATHEMATICS; SIMULATION; KNOWLEDGE; SYSTEM; IMPACT; MODEL	WoS	10.1111/bjet.13020
Effects of learning physics using Augmented Reality on students’ self-efficacy and conceptions of learning	The Augmented Reality (AR)-based learning environment not only provides educators with novel ways to present learning materials but also give learners the opportunity to spontaneously interact with the material. Previous studies have shown that AR has many advantages in education; however, few focuses on the mechanisms behind promoting inquiry motivation, such as the effect of AR on learners’ sel…	Cai S., Liu C., Wang T., Liu E., Liang J.-C.	2021	52	1	235	251	16	British Journal of Educational Technology	Article		Augmented reality; Computer aided instruction; Motivation; Cognitive skill; Control groups; High school students; Learning environments; Learning materials; Learning physics; Physics learning; Wave-particle duality; Students	Scopus	10.1111/bjet.13020
Effects of using mobile augmented reality for simple interest computation in a financial mathematics course	Understanding the concept of simple interest is essential in financial mathematics because it establishes the basis to comprehend complex conceptualizations. Neverthe-less, students often have problems learning about simple interest. This paper aims to introduce a prototype called simple interest computation with mobile augmented reality(SICMAR) and evaluate its effects on students in a financial…	Hernandez Moreno, Laura Alicia; Lopez Solorzano, Juan Gabriel; Tovar Morales, Maria Teresa; Vergara Villegas, Osslan Osiris; Cruz Sanchez, Vianey Guadalupe	2021					0	PEERJ COMPUTER SCIENCE	Article			WoS	10.7717/peerj-cs.618
Effects of Video Modeling Using an Augmented Reality iPad Application on Phonics Performance of Students Who Struggle with Reading	This single case design study examined the effects of video modeling (VM) using an augmented reality iPad application on improving phonics skills of first-grade students who struggle with reading. Results indicated that all students made significant growth in their phonics performance and maintained the intervention gains for 5 weeks following the intervention. The results of the social validity …	Ok, Min Wook; Haggerty, Natalie; Whaley, Angeline	2021	37	2	101	116	15	READING & WRITING QUARTERLY	Article			WoS	10.1080/10573569.2020.1723152
Empowering teachers to create augmented reality experiences: the effects on the educational experience	Well-designed educational Augmented Reality (AR) experiences support collaboration, transferability to the real world, situated, and experiential learning. Nevertheless, envisioning engaging yet effective learning and teaching experiences is a challenge. Most teachers are not technologically ready to create AR experiences and rely upon closed products often regarded as fun activities but whose le…	Romano, Marco; Diaz, Paloma; Aedo, Ignacio	2020					0	INTERACTIVE LEARNING ENVIRONMENTS	Article			WoS	10.1080/10494820.2020.1851727
Enchancing teacher competitiveness of entrepreneurship through augmented reality module: Steam approach	Today Industrial Revolution has reach its peak where technology become the basis of human life. Entrepreneurship education is one of the important things that have to be done to be done to prepare Industrial Revolution 4.0 This research purposed to enchance teacher competitiveness of entrepreneurship through Augmented Reality (AR) Module using STEAM approach. The research method is used researh a…	Kusdiyanti H., Febrianto I., Wijaya R.	2019	8	12	3373	3381	8	International Journal of Scientific and Technology Research	Article	Augmented Reality; Entrepreneurship; STEAM Approach; Teacher Competitiveness		Scopus
Endocrine disruption of androgenic activity by perfluoroalkyl substances: Clinical and experimental evidence	Background: Considerable attention has been paid to perfluoroalkyl compounds (PFCs) because of their worldwide presence in humans, wildlife, and environment. A wide variety of toxicological effects is well supported in animals, including testicular toxicity and male infertility. For these reasons, the understanding of epidemiological associations and of the molecular mechanisms involved in the en…	Di Nisio A., Sabovic I., Valente U., Tescari S., Rocca M.S., Guidolin D., Dall'Acqua S., Acquasaliente L., Pozzi N., Plebani M., Garolla A., Foresta C.	2019	104	4	1259	1271	12	Journal of Clinical Endocrinology and Metabolism	Article		alkyl group; androgen; androgen receptor; perfluoroalkyl substance; perfluorooctanoic acid; sex hormone; testosterone; unclassified drug; androgen receptor; AR protein, human; endocrine disruptor; fluorocarbon; octanoic acid derivative; testosterone; adult; age; anogenital distance; anthropometric parameters; Article; biochemical analysis; clinical study; controlled study; correlational study; en…	Scopus	10.1210/jc.2018-01855
Enhancing Contextualized Learning via AR	An AR-enhanced contextualized learning was developed to facilitate EFL learning for junior high school students. A preliminary study was conducted to examine the effects of levels of prior knowledge (low vs. high) on participants' learning effectiveness and attitude toward the implemented AR-enhanced theme-based contextualized learning. The analysis suggested that prior knowledge affected partici…	Chen M.-P., Wang L.-C., Lin S.-Y., Zou D., Xie H., Tsai C.-C.	2019			286	289		Proceedings - 2019 8th International Congress on Advanced Applied Informatics, IIAI-AAI 2019	Conference Paper	augmented reality; contextualized learning; e-learning; language learning	Augmented reality; E-learning; Application performance; Contextualized learning; Enhanced learning; Junior high schools; Language learning; Learning effectiveness; Learning strategy; Learning support; Deep learning	Scopus	https://www.scopus.com/inward/record.uri?eid=2-s2.0-85080925486&doi=10.1109%2fIIAI-AAI.2019.00064&partnerID=40&md5=7e2c36b2db17e8a39244c809856df1d2
Enhancing English-Learning Performance through a Simulation Classroom for EFL Students Using Augmented Reality-A Junior High School Case Study	In non-English-speaking countries, students learning EFL (English as a Foreign Language) without a real learning environment mostly shows poor English-learning performance. In order to improve the English-learning effectiveness of EFL students, we propose the use of augmented reality (AR) to support situational classroom learning and conduct teaching experiments for situational English learning. …	Chang, Yuh-Shihng; Chen, Chao-Nan; Liao, Chia-Ling	2020	10	21			24	APPLIED SCIENCES-BASEL	Article	augmented reality; AR; EFL students; learning performance; learning motivation; ARCS	IMPLEMENTATION; TECHNOLOGY; PROJECT; TEXT	WoS	10.3390/app10217854
Enhancing english-learning performance through a simulation classroom for EFL students using augmented reality—A junior high school case study	In non-English-speaking countries, students learning EFL (English as a Foreign Language) without a “real” learning environment mostly shows poor English-learning performance. In order to improve the English-learning effectiveness of EFL students, we propose the use of augmented reality (AR) to support situational classroom learning and conduct teaching experiments for situational English learning…	Chang Y.-S., Chen C.-N., Liao C.-L.	2020	10	21	1	24	23	Applied Sciences (Switzerland)	Article	AR; ARCS; Augmented reality; EFL students; Learning motivation; Learning performance		Scopus	10.3390/app10217854
Enhancing Students' Biology Learning by Using Augmented Reality as a Learning Supplement	The purpose of this study was to investigate the effects of augmented reality (AR) technology on students' learning outcomes (measured according to Bloom's cognitive levels) and attitude toward biology. The print book was redesigned by integrating a form of AR into it. A quasi-experimental pretest and posttest designs were used to test the effectiveness of the developed book on learning outcomes …	Weng, Cathy; Otanga, Sarah; Christianto, Samuel Michael; Chu, Regina Ju-Chun	2020	58	4	747	770	23	JOURNAL OF EDUCATIONAL COMPUTING RESEARCH	Article			WoS	10.1177/0735633119884213
Enhancing students' conceptual understanding of electricity using learning media-based augmented reality	Some contents of physics provide abstract concepts (e.g. electricity) so they are demanding to be visualized and students are challenging to understand. However, the recent development in technology namely augmented reality can be used as a learning media to depict the some abstract concepts in physics. This study aimed to examine the implementation of learning media-based augmented reality that …	Ismail, A.; Festiana, I; Hartini, T., I; Yusal, Y.; Malik, A.	2019	1157				0	INTERNATIONAL CONFERENCE ON MATHEMATICS AND SCIENCE EDUCATION (ICMSCE 2018)	Article			WoS	10.1088/1742-6596/1157/3/032049
Evaluating an online augmented reality puzzle for DC circuits: Students' feedback and conceptual knowledge gain	Augmented reality (AR) enables users to overlay new information over the real environment, allowing them to get a clear perception of physical systems or even to interact with them. AR is a powerful and promising tool in many areas, including engineering-related ones. Therefore, it has aroused growing interest in engineering education. The main objectives of this study are to examine engineering …	Urbano, Diana; Chouzal, Maria de Fatima; Restivo, Maria Teresa	2020	28	5	1355	1368	13	COMPUTER APPLICATIONS IN ENGINEERING EDUCATION	Article			WoS	10.1002/cae.22306
Evaluation of Augmented Reality Feedback in Surgical Training Environment	Providing computer-based laparoscopic surgical training has several advantages that enhance the training process. Self-evaluation and real-time performance feedback are 2 of these advantages, which avoid dependency of trainees on expert feedback. The goal of this study was to investigate the use of a visual time indicator as real-time feedback correlated with the laparoscopic surgical training. T…	Zahiri M., Nelson C.A., Oleynikov D., Siu K.-C.	2018	25	1	81	87	6	Surgical Innovation	Article	biomedical engineering; simulation; surgical education	Article; clinical article; electromyography; environment; female; Fourier transformation; human; laparoscopy; male; muscle contraction; muscle fatigue; stress; surgical training; task performance; clinical competence; education; feedback system; laparoscopy; questionnaire; teaching; virtual reality; Clinical Competence; Computer-Assisted Instruction; Feedback; Female; Humans; Laparoscopy; Male; S…	Scopus	10.1177/1553350617739425
Evaluation of Augmented Reality Feedback in Surgical Training Environment	Providing computer-based laparoscopic surgical training has several advantages that enhance the training process. Self-evaluation and real-time performance feedback are 2 of these advantages, which avoid dependency of trainees on expert feedback. The goal of this study was to investigate the use of a visual time indicator as real-time feedback correlated with the laparoscopic surgical training. T…	Zahiri, Mohsen; Nelson, Carl A.; Oleynikov, Dmitry; Siu, Ka-Chun	2018	25	1	81	87	6	SURGICAL INNOVATION	Article			WoS	10.1177/1553350617739425
Evaluation of E-star: An enhanced science textbook using augmented reality among lower secondary school students	As a developing country, Malaysia needs to produce adequate human resource in science and technology related fields. This is important especially towards making Malaysia a developed nation by 2020. Unfortunately, there is a downward trend in the number of students pursuing the science stream at the secondary education level. Lack of motivation has been identified as one of the cause of this pheno…	Gopalan V., Zulkifli A.N., Mohamed N.F.F., Alwi A., Che Mat R., Abu Bakar J.A., Saidin A.Z.	2015	77	29	55	61	6	Jurnal Teknologi	Article	Augmented Reality textbook; E-STAR; Evaluation; Science learning		Scopus	10.11113/jt.v77.6813
EVALUATION OF E-STAR: AN ENHANCED SCIENCE TEXTBOOK USING AUGMENTED REALITY AMONG LOWER SECONDARY SCHOOL STUDENTS	As a developing country, Malaysia needs to produce adequate human resource in science and technology related fields. This is important especially towards making Malaysia a developed nation by 2020. Unfortunately, there is a downward trend in the number of students pursuing the science stream at the secondary education level. Lack of motivation has been identified as one of the cause of this pheno…	Gopalan, Valarmathie; Zulkifli, Abdul Nasir; Mohamed, Nur Fadziana Faisal; Alwi, Asmidah; Mat, Ruzinoor Che; Abu Bakar, Juliana Aida; Saidin, Aeni Zuhana	2015	77	29			0	JURNAL TEKNOLOGI	Article			WoS
[truncated: 189 more rows]

## Sheet: WoS_Scopus_DB_Without dupl_258
Title	Abstract Selection	Title Augmented Reality Yes =1; No=0	Abstract "Augmented Reality" Yes=1; No=0	Abstract "Motivation" Yes =1; No=0	Abstract "Performance" Yes =1; No=0	Abstract "High School" Yes =1; No=0	Abstract	Authors	Year	Volume	Issue	Page start	Page end	Page count	Source title	Document Type	Author Keywords	Index Keywords	Source	DOI
[truncated: 258 more rows]

[truncated: 3 more sheets: Candidate articles_43, Quality_Assesment, Data extraction]
